# Supplementary material for: Dairy-Derived Emulsifiers in Infant Formula Show Marginal Effects on the Plasma Lipid Profile and Brain Structure in Preterm Piglets Relative to Soy Lecithin
Source: Nutrients. 2021 Feb 24;13(3):718. doi: 10.3390/nu13030718 (PMC7996312; doi:10.3390/nu13030718)
Supplement: Supplementary file 1 [file nutrients-13-00718-s001.zip]

Archive with 10 entries (8 files):
- nutrients-1104973-supplementary/
- nutrients-1104973-supplementary/nutrients-1104973-supplementary/
- nutrients-1104973-supplementary/nutrients-1104973-supplementary/Supplementary table 5-Nutrients-Proofreading.xls
- nutrients-1104973-supplementary/nutrients-1104973-supplementary/Supplementary table 5-Nutrients-Proofreading.xlsx
- nutrients-1104973-supplementary/nutrients-1104973-supplementary/SupplementaryMaterial-NutrientsProofreading.docx
- nutrients-1104973-supplementary/Supplementary table 5-Nutrients-Proofreading.xls
- nutrients-1104973-supplementary/Supplementary table 5-Nutrients-Proofreading.xlsx
- nutrients-1104973-supplementary/SupplementaryMaterial-NutrientsProofreading.docx
- Supplementary table 5-Nutrients-Proofreading.xlsx
- SupplementaryMaterial-NutrientsProofreading.docx
