# Supplementary material for: Dairy-Derived Emulsifiers in Infant Formula Show Marginal Effects on the Plasma Lipid Profile and Brain Structure in Preterm Piglets Relative to Soy Lecithin
Source: Nutrients. 2021 Feb 24;13(3):718. doi: 10.3390/nu13030718 (PMC7996312; doi:10.3390/nu13030718)
Supplement: Supplementary file 1 [file nutrients-13-00718-s001.zip › nutrients-1104973-supplementary/nutrients-1104973-supplementary/Supplementary table 5-Nutrients-Proofreading.xls]

## Sheet: A
Table S5A: Day 19 plasma molecular lipid profile in whey protein concentrate from acid whey enriched in extracellular vesicles (WPC-A-EV), whey protein concentrate enriched in phospholipids (WPC-PL) and soy lecithin (SL) groups (pmol/µl plasma). Different lower-case letters indicate significant (p<0.05) differences between treatment groups
Lipid class	Lipid species	WPC-A-EV (n=7)	WPC-PL (n=7)	SL (n=7)	p-value1	FDR p-value
Cholesteryl ester (CE)	CE 14:0	6.66E+00 ± 8.93E-01	8.17E+00 ± 2.97E+00	4.84E+00 ± 1.22E+00	<0.05	0.28
	CE 15:0	7.68E-01 ± 2.95E-01	8.77E-01 ± 3.75E-01	3.94E-01 ± 1.98E-01	<0.05	0.26
	CE 16:0	1.96E+02 ± 2.57E+01	2.32E+02 ± 4.30E+01	1.76E+02 ± 3.00E+01	<0.05	0.21
	CE 16:1	1.34E+01 ± 3.35E+00	1.57E+01 ± 4.35E+00	1.03E+01 ± 1.92E+00	<0.01	0.13
	CE 17:0	5.13E+00 ± 1.44E+00	6.21E+00 ± 1.32E+00	3.12E+00 ± 7.30E-01	<0.001	0.07
	CE 17:1	1.36E+00 ± 4.98E-01	1.99E+00 ± 6.96E-01	7.21E-01 ± 3.71E-01	<0.01	0.09
	CE 18:0	1.57E+01 ± 4.88E+00	1.59E+01 ± 2.19E+00	1.19E+01 ± 2.52E+00	<0.05	0.33
	CE 18:1	5.75E+02 ± 1.24E+02	6.11E+02 ± 1.14E+02	4.60E+02 ± 8.74E+01	<0.05	0.26
	CE 18:2	1.06E+03 ± 1.75E+02	1.21E+03 ± 1.27E+02	1.14E+03 ± 1.77E+02	0.29	0.68
	CE 18:3	5.32E+01 ± 1.16E+01	6.04E+01 ± 8.49E+00	4.84E+01 ± 8.95E+00	0.09	0.48
	CE 19:1	1.58E+01 ± 4.24E+00	1.63E+01 ± 2.99E+00	9.69E+00 ± 1.70E+00	<0.01	0.10
	CE 19:2	4.92E+01 ± 9.59E+00	5.35E+01 ± 6.13E+00	4.71E+01 ± 7.86E+00	0.33	0.70
	CE 19:3	6.31E+00 ± 1.89E+00	7.35E+00 ± 1.03E+00	4.09E+00 ± 1.35E+00	<0.01	0.12
	CE 20:1	9.71E+00 ± 4.59E+00	1.09E+01 ± 2.78E+00	4.72E+00 ± 1.81E+00	<0.01	0.14
	CE 20:2	2.71E+01 ± 1.24E+01	2.91E+01 ± 4.96E+00	1.82E+01 ± 4.01E+00	<0.05	0.35
	CE 20:3	7.64E+00 ± 2.60E+00	8.20E+00 ± 1.13E+00	4.40E+00 ± 4.99E-01	<0.01	0.07
	CE 20:4	9.40E+01 ± 2.45E+01	1.11E+02 ± 1.29E+01	7.83E+01 ± 2.01E+01	<0.01	0.16
	CE 20:5	3.30E+00 ± 1.62E+00	4.92E+00 ± 1.47E+00	2.28E+00 ± 8.10E-01	<0.01	0.12
	CE 22:4	1.13E+00 ± 1.30E+00	1.32E+00 ± 7.44E-01	4.64E-01 ± 3.07E-01	0.16	0.60
	CE 22:6	1.19E+01 ± 2.84E+00	1.28E+01 ± 1.74E+00	8.99E+00 ± 2.74E+00	<0.01	0.13
Ceramide (Cer)	Cer 16:1;2/16:0	1.53E-02 ± 4.71E-03	1.49E-02 ± 7.99E-03	7.55E-03 ± 3.36E-03	<0.05	0.33
	Cer 16:1;2/20:0	1.38E-01 ± 2.62E-02a	1.45E-01 ± 2.00E-02a	6.71E-02 ± 1.61E-02b	<0.001	<0.01
	Cer 16:1;2/24:0	8.36E-02 ± 2.48E-02a	8.01E-02 ± 2.10E-02a	2.51E-02 ± 6.86E-03b	<0.001	<0.01
	Cer 18:1;2/16:0	2.65E-01 ± 3.20E-02	3.35E-01 ± 7.04E-02	3.02E-01 ± 8.65E-02	0.24	0.65
	Cer 18:1;2/18:0	1.56E-01 ± 2.16E-02	1.89E-01 ± 4.89E-02	1.98E-01 ± 3.38E-02	0.06	0.42
	Cer 18:1;2/20:0	1.89E-01 ± 3.58E-02	2.41E-01 ± 4.75E-02	1.68E-01 ± 3.59E-02	<0.05	0.21
	Cer 18:1;2/22:0	4.27E-01 ± 8.90E-02	5.44E-01 ± 5.35E-02	5.24E-01 ± 1.15E-01	0.10	0.50
	Cer 18:1;2/24:0	1.25E+00 ± 2.81E-01	1.47E+00 ± 2.26E-01	1.35E+00 ± 2.68E-01	0.35	0.70
	Cer 18:1;2/24:1	4.29E-01 ± 6.44E-02	4.93E-01 ± 9.49E-02	4.35E-01 ± 1.16E-01	0.31	0.68
	Cer 18:2;2/22:0	4.69E-02 ± 1.73E-02	5.28E-02 ± 1.52E-02	5.02E-02 ± 2.50E-02	0.93	0.96
	Cer 18:2;2/24:0	8.19E-02 ± 2.35E-02	1.02E-01 ± 2.37E-02	1.10E-01 ± 3.74E-02	0.30	0.68
	Cer 34:0;2	1.52E-02 ± 1.14E-02	1.61E-02 ± 1.12E-02	1.38E-02 ± 5.18E-03	0.74	0.89
	Cer 37:1;2	6.33E-02 ± 5.91E-03	6.26E-02 ± 1.40E-02	5.77E-02 ± 1.16E-02	0.69	0.87
	Cer 38:0;2	3.27E-03 ± 2.59E-03	3.33E-03 ± 1.13E-03	1.92E-03 ± 1.08E-03	0.30	0.68
	Cer 38:2;2	1.17E-02 ± 7.70E-03	1.66E-02 ± 1.08E-02	1.26E-02 ± 9.70E-03	0.65	0.85
	Cer 39:1;2	5.83E-02 ± 1.74E-02	5.01E-02 ± 1.90E-02	2.45E-02 ± 8.19E-03	<0.01	0.12
	Cer 40:0;2	3.21E-02 ± 2.74E-02	3.95E-02 ± 1.91E-02	3.54E-02 ± 1.56E-02	0.84	0.92
	Cer 41:1;2	3.09E-01 ± 7.04E-02	3.39E-01 ± 4.64E-02	2.86E-01 ± 6.18E-02	0.33	0.69
	Cer 41:2;2	2.72E-02 ± 9.90E-03	2.82E-02 ± 7.87E-03	2.23E-02 ± 1.11E-02	0.44	0.78
	Cer 42:0;2	3.46E-02 ± 2.23E-02	3.24E-02 ± 1.83E-02	3.11E-02 ± 2.45E-02	0.64	0.85
	Cer 43:1;2	5.35E-02 ± 1.24E-02	6.05E-02 ± 1.52E-02	4.81E-02 ± 1.02E-02	0.12	0.55
Cholesterol	Cholesterol	5.84E+02 ± 7.31E+01	6.33E+02 ± 7.13E+01	5.34E+02 ± 7.72E+01	0.06	0.41
Diacylglycerol (DAG)	DAG 16:0-16:0	3.63E-01 ± 5.69E-02	3.88E-01 ± 7.62E-02	4.51E-01 ± 1.40E-01	0.24	0.65
	DAG 16:0-18:0	2.65E-01 ± 3.24E-02	2.72E-01 ± 4.85E-02	3.02E-01 ± 3.86E-02	0.21	0.63
	DAG 16:0-18:1	1.62E+00 ± 4.82E-01	1.62E+00 ± 6.47E-01	1.85E+00 ± 9.23E-01	0.76	0.89
	DAG 16:0-18:2	8.78E-01 ± 2.94E-01	9.36E-01 ± 3.73E-01	1.15E+00 ± 5.63E-01	0.45	0.78
	DAG 16:0-18:3	1.70E-01 ± 7.14E-02	1.79E-01 ± 9.95E-02	2.17E-01 ± 1.20E-01	0.67	0.86
	DAG 18:0-18:1	3.54E-01 ± 7.61E-02	3.46E-01 ± 1.40E-01	3.76E-01 ± 1.78E-01	0.88	0.94
	DAG 18:1-18:1	4.20E+00 ± 1.17E+00	4.44E+00 ± 1.79E+00	4.69E+00 ± 1.84E+00	0.91	0.96
	DAG 18:1-18:2	4.02E+00 ± 1.41E+00	4.43E+00 ± 1.96E+00	5.22E+00 ± 2.23E+00	0.45	0.78
	DAG 18:1-18:3	6.52E-01 ± 2.00E-01	6.82E-01 ± 2.56E-01	8.10E-01 ± 3.24E-01	0.48	0.80
	DAG 18:1-20:4	1.05E+00 ± 3.43E-01	1.35E+00 ± 6.06E-01	1.11E+00 ± 3.02E-01	0.53	0.81
	DAG 18:1-22:4	6.08E-02 ± 2.04E-02	7.14E-02 ± 2.56E-02	7.50E-02 ± 3.92E-02	0.79	0.90
	DAG 18:1-22:5	1.55E-01 ± 7.24E-02	1.97E-01 ± 8.33E-02	2.01E-01 ± 5.67E-02	0.54	0.81
	DAG 18:2-18:2	1.05E+00 ± 4.57E-01	1.09E+00 ± 5.45E-01	1.56E+00 ± 7.33E-01	0.09	0.48
	DAG 18:2-18:3	2.93E-01 ± 1.13E-01	3.35E-01 ± 1.23E-01	4.41E-01 ± 1.96E-01	0.15	0.58
	DAG 18:2-20:4	6.63E-01 ± 2.12E-01	8.11E-01 ± 2.21E-01	7.82E-01 ± 2.55E-01	0.60	0.83
	DAG 30:1	2.02E-01 ± 7.38E-02	1.98E-01 ± 1.20E-01	2.47E-01 ± 1.08E-01	0.63	0.84
	DAG 32:1	3.44E-01 ± 5.09E-02	3.55E-01 ± 1.10E-01	3.98E-01 ± 1.20E-01	0.58	0.82
	DAG 32:2	4.18E-01 ± 5.76E-02	4.61E-01 ± 1.55E-01	5.65E-01 ± 1.41E-01	0.17	0.60
	DAG 33:0	1.14E-02 ± 8.88E-03	1.79E-02 ± 9.15E-03	1.52E-02 ± 7.90E-03	0.45	0.78
	DAG 33:1	3.10E-02 ± 9.04E-03	2.16E-02 ± 9.24E-03	2.57E-02 ± 5.85E-03	0.17	0.60
	DAG 33:2	1.91E-02 ± 8.55E-03	2.73E-02 ± 1.76E-02	3.14E-02 ± 1.57E-02	0.45	0.78
	DAG 33:3	1.21E-02 ± 5.49E-03	1.75E-02 ± 1.08E-02	1.75E-02 ± 6.24E-03	0.53	0.81
	DAG 35:2	4.10E-02 ± 3.05E-02	4.75E-02 ± 3.25E-02	5.14E-02 ± 2.34E-02	0.93	0.96
	DAG 36:0	1.06E-01 ± 2.44E-02	1.02E-01 ± 3.05E-02	8.86E-02 ± 4.77E-02	0.75	0.89
	DAG 38:4	3.55E-01 ± 1.01E-01	6.51E-01 ± 6.63E-01	3.83E-01 ± 8.06E-02	0.41	0.75
Lysophosphatidic acid (LPA)	LPA 16:0	8.26E-02 ± 2.06E-02	8.20E-02 ± 1.46E-02	8.19E-02 ± 2.52E-02	0.99	1.00
	LPA 18:0	1.99E-02 ± 1.16E-02	2.41E-02 ± 5.99E-03	2.06E-02 ± 1.04E-02	0.75	0.89
	LPA 18:1	1.01E-01 ± 3.55E-02	1.00E-01 ± 2.31E-02	9.39E-02 ± 2.78E-02	0.87	0.94
	LPA 18:2	2.51E-01 ± 5.93E-02	2.53E-01 ± 5.37E-02	2.95E-01 ± 3.68E-02	0.26	0.66
Lysophosphatidylcholine (LPC)	LPC 14:0	4.55E-01 ± 6.36E-02	4.42E-01 ± 5.13E-02	3.91E-01 ± 7.53E-02	0.23	0.65
	LPC 15:0	2.31E-01 ± 1.18E-02	2.38E-01 ± 2.17E-02	2.15E-01 ± 2.26E-02	0.13	0.55
	LPC 16:0	1.83E+01 ± 1.80E+00	1.93E+01 ± 1.54E+00	1.94E+01 ± 2.83E+00	0.23	0.65
	LPC 16:1	5.89E-01 ± 8.32E-02	6.04E-01 ± 9.49E-02	4.95E-01 ± 5.34E-02	<0.05	0.25
	LPC 17:0	3.77E-01 ± 3.34E-02	3.96E-01 ± 7.16E-02	3.97E-01 ± 7.24E-02	0.37	0.72
	LPC 17:1	4.11E-02 ± 1.32E-02	4.29E-02 ± 1.44E-02	2.60E-02 ± 5.71E-03	<0.05	0.36
	LPC 18:0	9.81E+00 ± 1.29E+00	1.10E+01 ± 1.56E+00	1.00E+01 ± 1.81E+00	0.38	0.73
	LPC 18:1	2.70E+01 ± 5.34E+00	3.05E+01 ± 6.09E+00	2.56E+01 ± 4.31E+00	0.06	0.41
	LPC 18:2	3.48E+01 ± 6.71E+00	4.15E+01 ± 8.43E+00	4.23E+01 ± 5.76E+00	<0.05	0.36
	LPC 18:3	1.30E+00 ± 2.38E-01	1.51E+00 ± 3.34E-01	1.38E+00 ± 2.51E-01	0.22	0.64
	LPC 19:0	1.23E-01 ± 2.28E-02	1.53E-01 ± 4.17E-02	1.48E-01 ± 3.18E-02	0.14	0.57
	LPC 19:1	2.96E-01 ± 4.97E-02	3.59E-01 ± 9.44E-02	3.21E-01 ± 8.31E-02	0.14	0.58
	LPC 19:2	3.61E-01 ± 6.43E-02	4.54E-01 ± 1.21E-01	5.13E-01 ± 1.24E-01	<0.05	0.26
	LPC 20:0	4.32E-02 ± 1.18E-02	5.96E-02 ± 1.44E-02	4.90E-02 ± 2.18E-02	0.21	0.63
	LPC 20:1	1.72E-01 ± 3.49E-02	1.94E-01 ± 3.92E-02	1.71E-01 ± 4.32E-02	0.48	0.79
	LPC 20:2	2.41E-01 ± 3.72E-02	3.10E-01 ± 4.96E-02	2.81E-01 ± 4.63E-02	<0.01	0.13
	LPC 20:3	6.07E-01 ± 1.22E-01	7.29E-01 ± 1.01E-01	5.08E-01 ± 6.83E-02	<0.01	0.12
	LPC 20:4	1.02E+01 ± 2.28E+00	1.16E+01 ± 2.63E+00	9.48E+00 ± 1.41E+00	0.17	0.60
	LPC 20:5	3.50E-01 ± 7.27E-02	4.87E-01 ± 1.20E-01	3.18E-01 ± 5.91E-02	<0.01	0.11
	LPC 21:0	6.00E-03 ± 1.96E-03	8.13E-03 ± 6.69E-03	7.28E-03 ± 4.25E-03	0.52	0.81
	LPC 21:1	9.60E-03 ± 6.39E-03	1.86E-02 ± 1.16E-02	1.00E-02 ± 6.52E-03	<0.05	0.32
	LPC 21:2	1.59E-02 ± 1.09E-02	2.84E-02 ± 1.35E-02	2.82E-02 ± 1.71E-02	0.06	0.42
	LPC 21:4	8.27E-02 ± 2.70E-02	1.21E-01 ± 3.88E-02	8.33E-02 ± 3.88E-02	0.09	0.47
	LPC 22:0	5.54E-03 ± 3.65E-03	7.33E-03 ± 3.15E-03	5.54E-03 ± 2.22E-03	0.69	0.87
	LPC 22:1	6.37E-03 ± 4.09E-03	8.87E-03 ± 4.46E-03	4.67E-03 ± 2.43E-03	0.17	0.60
	LPC 22:2	8.28E-03 ± 4.63E-03	1.26E-02 ± 4.79E-03	1.04E-02 ± 7.03E-03	0.41	0.75
	LPC 22:4	4.16E-01 ± 1.03E-01	4.82E-01 ± 1.01E-01	4.46E-01 ± 8.94E-02	0.25	0.65
	LPC 22:5	6.65E-01 ± 1.30E-01	9.41E-01 ± 2.86E-01	6.71E-01 ± 1.01E-01	<0.05	0.32
	LPC 22:6	5.05E+00 ± 1.01E+00	6.08E+00 ± 1.44E+00	4.65E+00 ± 6.41E-01	<0.05	0.32
Lysoalkylphosphatidylcholine (LPC-O)	LPC O-16:0	4.98E-02 ± 1.35E-02	6.04E-02 ± 2.36E-02	4.69E-02 ± 1.39E-02	0.24	0.65
	LPC O-16:1	4.41E-02 ± 1.28E-02a	5.09E-02 ± 1.22E-02a	2.48E-02 ± 1.36E-02b	<0.001	<0.05
	LPC O-18:1	2.56E-01 ± 3.79E-02	2.91E-01 ± 3.97E-02	2.27E-01 ± 4.68E-02	<0.01	0.13
	LPC O-18:2	4.88E-03 ± 2.68E-03	6.13E-03 ± 3.15E-03	4.68E-03 ± 3.02E-03	0.57	0.82
Lysophosphatidylethanolamine (LPE)	LPE 16:0	1.70E-01 ± 3.85E-02	2.01E-01 ± 4.63E-02	1.58E-01 ± 1.08E-02	0.06	0.42
	LPE 18:0	1.03E+00 ± 1.61E-01	1.02E+00 ± 8.41E-02	1.11E+00 ± 1.61E-01	0.22	0.64
	LPE 18:1	4.18E+00 ± 1.14E+00	4.73E+00 ± 1.37E+00	3.73E+00 ± 9.85E-01	0.12	0.53
	LPE 18:2	5.02E+00 ± 1.11E+00	6.23E+00 ± 1.57E+00	6.60E+00 ± 1.19E+00	0.08	0.46
	LPE 18:3	2.95E-01 ± 5.40E-02	3.65E-01 ± 9.30E-02	3.17E-01 ± 6.90E-02	0.17	0.60
	LPE 20:1	9.32E-01 ± 1.97E-01	9.92E-01 ± 1.41E-01	9.18E-01 ± 1.53E-01	0.57	0.82
	LPE 20:2	1.34E+00 ± 2.55E-01	1.52E+00 ± 2.94E-01	1.65E+00 ± 3.15E-01	0.10	0.49
	LPE 20:4	2.77E+00 ± 7.73E-01	3.32E+00 ± 6.18E-01	2.69E+00 ± 5.77E-01	0.12	0.55
	LPE 22:5	1.74E-01 ± 9.94E-02	2.76E-01 ± 9.57E-02	1.54E-01 ± 4.29E-02	<0.05	0.25
	LPE 22:6	2.62E+00 ± 5.40E-01	3.27E+00 ± 6.70E-01	2.46E+00 ± 5.00E-01	<0.05	0.36
Lysophosphatidylinositol (LPI)	LPI 15:0	7.10E-03 ± 3.01E-03	5.73E-03 ± 2.20E-03	5.33E-03 ± 1.52E-03	0.40	0.75
	LPI 18:0	1.33E-02 ± 6.27E-03	1.40E-02 ± 3.20E-03	1.50E-02 ± 6.82E-03	0.89	0.95
	LPI 18:1	3.36E-02 ± 8.16E-03	4.35E-02 ± 9.87E-03	3.68E-02 ± 1.24E-02	0.13	0.55
	LPI 18:2	3.22E-02 ± 7.37E-03	3.57E-02 ± 7.37E-03	4.22E-02 ± 6.73E-03	<0.05	0.36
	LPI 20:3	2.07E-03 ± 1.30E-03	1.63E-03 ± 7.23E-04	1.18E-03 ± 6.11E-04	0.25	0.66
	LPI 20:4	1.01E-01 ± 3.51E-02	1.10E-01 ± 1.85E-02	1.08E-01 ± 1.79E-02	0.92	0.96
	LPI 22:5	6.27E-03 ± 3.05E-03	5.80E-03 ± 2.46E-03	6.10E-03 ± 1.95E-03	0.91	0.96
	LPI 22:6	2.59E-03 ± 1.25E-03	2.90E-03 ± 1.08E-03	2.69E-03 ± 1.07E-03	0.80	0.90
Lysophosphatidylserine (LPS)	LPS 18:1	7.83E-04 ± 1.47E-04	1.70E-03 ± 1.76E-03	7.57E-04 ± 2.30E-04	0.26	0.66
	LPS 20:4	4.24E-03 ± 2.08E-03	5.45E-03 ± 2.06E-03	5.07E-03 ± 2.11E-03	0.82	0.91
Non-esterified fatty acid (NEFA)	NEFA 13:0	1.76E-01 ± 1.13E-02	1.69E-01 ± 1.06E-02	1.78E-01 ± 4.67E-02	0.86	0.94
	NEFA 14:0	3.41E+00 ± 5.57E-01	3.90E+00 ± 8.16E-01	3.97E+00 ± 5.23E-01	0.08	0.46
	NEFA 14:1	2.16E-01 ± 4.00E-02	2.84E-01 ± 1.05E-01	2.51E-01 ± 4.91E-02	0.24	0.65
	NEFA 15:0	1.16E+00 ± 1.36E-01	1.30E+00 ± 1.79E-01	1.45E+00 ± 5.70E-01	0.17	0.60
	NEFA 15:1	1.62E-01 ± 1.06E-02	1.64E-01 ± 1.71E-02	1.75E-01 ± 4.31E-02	0.58	0.82
	NEFA 15:2	7.99E-03 ± 1.56E-03	1.08E-02 ± 5.46E-03	8.93E-03 ± 3.96E-03	0.50	0.81
	NEFA 16:0	7.05E+01 ± 7.06E+00	8.29E+01 ± 1.47E+01	8.09E+01 ± 9.65E+00	<0.05	0.32
	NEFA 16:1	1.95E+00 ± 3.03E-01	2.18E+00 ± 4.69E-01	2.01E+00 ± 2.42E-01	0.29	0.68
	NEFA 16:2	7.40E-02 ± 1.39E-02	9.03E-02 ± 3.31E-02	9.00E-02 ± 2.73E-02	0.54	0.81
	NEFA 17:0	9.81E-01 ± 1.10E-01	1.12E+00 ± 1.81E-01	1.16E+00 ± 4.54E-01	0.27	0.67
	NEFA 17:1	2.37E-01 ± 4.14E-02	2.65E-01 ± 4.30E-02	2.69E-01 ± 5.45E-02	0.16	0.60
	NEFA 17:2	2.39E-02 ± 6.08E-03	2.71E-02 ± 9.59E-03	2.68E-02 ± 6.24E-03	0.73	0.88
	NEFA 17:3	1.94E-02 ± 2.39E-03	1.49E-02 ± 3.56E-03	1.86E-02 ± 7.94E-03	0.34	0.70
	NEFA 18:0	5.01E+01 ± 5.20E+00	6.20E+01 ± 1.42E+01	5.51E+01 ± 9.52E+00	<0.05	0.29
	NEFA 18:1	1.13E+02 ± 2.72E+01	1.38E+02 ± 5.28E+01	1.35E+02 ± 2.48E+01	0.45	0.78
	NEFA 18:2	4.85E+01 ± 1.05E+01	5.99E+01 ± 2.12E+01	6.63E+01 ± 1.13E+01	0.10	0.49
	NEFA 18:3	7.10E+00 ± 1.48E+00	8.61E+00 ± 2.84E+00	9.50E+00 ± 1.65E+00	0.10	0.49
	NEFA 19:0	1.50E-01 ± 1.81E-02	1.55E-01 ± 2.01E-02	1.70E-01 ± 5.22E-02	0.47	0.79
	NEFA 19:1	7.49E-02 ± 1.39E-02	8.35E-02 ± 2.60E-02	7.98E-02 ± 1.72E-02	0.80	0.90
	NEFA 19:2	3.43E-03 ± 5.47E-04	4.39E-03 ± 6.47E-04	6.00E-03 ± 3.20E-03	0.06	0.42
	NEFA 19:3	1.06E-02 ± 2.86E-03	1.13E-02 ± 2.05E-03	1.20E-02 ± 5.14E-03	0.89	0.94
	NEFA 19:4	5.28E-03 ± 4.75E-03	3.61E-03 ± 2.07E-03	4.76E-03 ± 3.06E-03	0.51	0.81
	NEFA 20:0	1.14E+00 ± 2.43E-01	1.55E+00 ± 4.50E-01	1.31E+00 ± 2.31E-01	<0.05	0.28
	NEFA 20:1	1.24E+00 ± 3.86E-01	1.60E+00 ± 6.47E-01	1.42E+00 ± 2.77E-01	0.40	0.75
	NEFA 20:2	3.31E-01 ± 7.43E-02	4.07E-01 ± 1.24E-01	4.05E-01 ± 1.21E-01	0.31	0.68
	NEFA 20:3	5.20E-01 ± 1.21E-01	5.60E-01 ± 1.49E-01	5.06E-01 ± 1.37E-01	0.73	0.88
	NEFA 20:4	3.46E+00 ± 5.22E-01	3.79E+00 ± 7.60E-01	3.55E+00 ± 7.85E-01	0.61	0.83
	NEFA 20:5	3.87E-01 ± 1.44E-01	3.92E-01 ± 1.05E-01	3.68E-01 ± 1.27E-01	0.94	0.97
	NEFA 21:0	3.90E-01 ± 6.57E-02	3.59E-01 ± 5.98E-02	4.34E-01 ± 1.40E-01	0.40	0.75
	NEFA 21:1	7.21E-02 ± 1.32E-02	6.16E-02 ± 1.22E-02	7.00E-02 ± 2.61E-02	0.61	0.83
	NEFA 21:5	5.19E-03 ± 3.29E-03	5.81E-03 ± 2.71E-03	6.71E-03 ± 3.42E-03	0.57	0.82
	NEFA 22:0	1.04E+00 ± 4.78E-01	1.49E+00 ± 6.06E-01	1.13E+00 ± 1.56E-01	0.08	0.46
	NEFA 22:1	8.51E-01 ± 1.20E+00	2.74E-01 ± 9.15E-02	2.00E-01 ± 5.48E-02	<0.05	0.26
	NEFA 22:2	3.20E-02 ± 1.05E-02	3.29E-02 ± 4.88E-03	2.94E-02 ± 7.30E-03	0.64	0.84
	NEFA 22:3	3.42E-02 ± 6.88E-03	4.00E-02 ± 7.52E-03	3.07E-02 ± 5.77E-03	0.06	0.42
	NEFA 22:4	3.03E-01 ± 8.22E-02	3.55E-01 ± 8.32E-02	3.31E-01 ± 7.73E-02	0.45	0.78
	NEFA 22:5	9.13E-01 ± 2.23E-01	1.09E+00 ± 2.80E-01	8.97E-01 ± 2.07E-01	0.26	0.66
	NEFA 22:6	7.89E+00 ± 7.76E-01	8.62E+00 ± 1.75E+00	8.06E+00 ± 1.62E+00	0.65	0.85
Phosphatidylcholine (PC)	PC 14:0-16:0	1.82E+00 ± 4.47E-01	1.91E+00 ± 5.06E-01	1.65E+00 ± 2.68E-01	0.27	0.67
	PC 14:0-18:0	5.97E-01 ± 9.67E-02	6.99E-01 ± 2.01E-01	5.97E-01 ± 5.56E-02	0.18	0.61
	PC 14:0-18:1	2.54E+00 ± 7.15E-01	2.62E+00 ± 1.06E+00	2.00E+00 ± 3.43E-01	0.14	0.57
	PC 14:0-18:2	1.50E+00 ± 4.78E-01	1.55E+00 ± 5.64E-01	1.27E+00 ± 2.23E-01	0.28	0.67
	PC 15:0-18:1	2.32E-01 ± 5.16E-02	2.40E-01 ± 4.99E-02	2.02E-01 ± 3.26E-02	0.13	0.55
	PC 15:0-18:2	6.99E-01 ± 1.50E-01	7.42E-01 ± 1.61E-01	6.79E-01 ± 1.67E-01	0.73	0.88
	PC 15:0-20:4	1.03E-01 ± 2.35E-02	1.06E-01 ± 3.49E-02	8.18E-02 ± 3.65E-02	0.46	0.79
	PC 15:0-22:6	9.04E-02 ± 3.93E-02	1.13E-01 ± 6.08E-02	7.61E-02 ± 2.34E-02	0.17	0.60
	PC 16:0-16:0	1.38E+01 ± 3.98E+00	1.57E+01 ± 4.36E+00	1.36E+01 ± 2.45E+00	0.46	0.79
	PC 16:0-16:1	2.34E+00 ± 8.55E-01	2.28E+00 ± 7.75E-01	1.84E+00 ± 3.71E-01	0.11	0.52
	PC 16:0-16:2	2.88E-01 ± 4.82E-02	3.36E-01 ± 9.92E-02	2.90E-01 ± 4.03E-02	0.32	0.69
	PC 16:0-17:0	3.30E-01 ± 1.21E-01	3.90E-01 ± 1.06E-01	2.58E-01 ± 6.69E-02	<0.05	0.20
	PC 16:0-17:1	6.10E-01 ± 1.58E-01	6.33E-01 ± 1.30E-01	5.34E-01 ± 1.04E-01	0.14	0.57
	PC 16:0-18:0	4.10E+00 ± 1.83E+00	5.02E+00 ± 1.81E+00	3.72E+00 ± 5.65E-01	0.16	0.60
	PC 16:0-18:1	2.05E+02 ± 4.77E+01	2.11E+02 ± 6.37E+01	1.77E+02 ± 4.24E+01	0.37	0.71
	PC 16:0-18:2	2.51E+02 ± 4.99E+01	2.71E+02 ± 5.34E+01	3.03E+02 ± 4.88E+01	0.25	0.65
	PC 16:0-18:3	8.11E+00 ± 1.69E+00	8.55E+00 ± 2.22E+00	8.31E+00 ± 1.65E+00	0.98	0.99
	PC 16:0-19:1	8.13E-01 ± 1.55E-01	8.47E-01 ± 1.32E-01	8.18E-01 ± 3.63E-01	0.93	0.96
	PC 16:0-20:3	5.14E+00 ± 5.91E-01	5.52E+00 ± 1.04E+00	4.13E+00 ± 7.02E-01	<0.05	0.26
	PC 16:0-20:4	4.91E+01 ± 6.36E+00	5.16E+01 ± 4.97E+00	4.35E+01 ± 7.77E+00	0.10	0.49
	PC 16:0-20:5	2.08E+00 ± 2.92E-01	2.42E+00 ± 6.29E-01	1.80E+00 ± 3.15E-01	0.07	0.44
	PC 16:0-22:4	2.81E+00 ± 9.41E-01	3.14E+00 ± 5.52E-01	3.09E+00 ± 7.02E-01	0.80	0.90
	PC 16:0-22:5	8.99E+00 ± 1.55E+00	1.09E+01 ± 2.39E+00	8.87E+00 ± 9.80E-01	0.14	0.56
	PC 16:0-22:6	3.59E+01 ± 4.89E+00	3.92E+01 ± 3.80E+00	3.27E+01 ± 5.36E+00	0.05	0.39
	PC 16:1-18:1	5.47E+00 ± 1.67E+00	6.05E+00 ± 2.72E+00	4.35E+00 ± 5.80E-01	0.09	0.47
	PC 16:1-18:2	3.80E+00 ± 9.71E-01	4.33E+00 ± 1.66E+00	3.64E+00 ± 5.08E-01	0.37	0.71
	PC 16:1-20:4	7.96E-01 ± 1.96E-01	8.91E-01 ± 3.14E-01	5.80E-01 ± 1.17E-01	<0.01	0.19
	PC 16:1-22:6	1.16E+00 ± 3.81E-01	1.30E+00 ± 3.69E-01	9.10E-01 ± 1.99E-01	<0.05	0.33
	PC 17:0-18:0	4.61E-02 ± 1.47E-02	6.82E-02 ± 5.44E-02	3.24E-02 ± 2.11E-02	0.18	0.61
	PC 17:0-18:1	3.10E+00 ± 6.30E-01	3.32E+00 ± 6.50E-01	2.54E+00 ± 7.42E-01	0.11	0.52
	PC 17:0-18:2	7.24E+00 ± 1.48E+00	7.64E+00 ± 1.31E+00	7.92E+00 ± 1.57E+00	0.83	0.92
	PC 17:0-20:4	2.01E+00 ± 2.83E-01	2.28E+00 ± 3.15E-01	1.90E+00 ± 4.38E-01	0.22	0.64
	PC 17:0-22:6	9.27E-01 ± 2.04E-01	1.10E+00 ± 1.54E-01	8.16E-01 ± 1.71E-01	<0.05	0.33
	PC 18:0-18:0	3.26E-01 ± 2.37E-01	4.51E-01 ± 3.00E-01	2.98E-01 ± 1.08E-01	0.31	0.68
	PC 18:0-18:1	8.49E+01 ± 2.40E+01	8.31E+01 ± 1.42E+01	7.12E+01 ± 7.57E+00	0.15	0.59
	PC 18:0-18:2	2.80E+02 ± 6.74E+01	2.99E+02 ± 6.32E+01	3.15E+02 ± 4.63E+01	0.72	0.88
	PC 18:0-18:3	6.52E+00 ± 1.89E+00	6.80E+00 ± 1.60E+00	6.51E+00 ± 1.32E+00	0.89	0.94
	PC 18:0-19:1	1.24E+00 ± 1.96E-01	1.39E+00 ± 2.68E-01	1.11E+00 ± 2.43E-01	0.16	0.60
	PC 18:0-20:1	1.04E+00 ± 2.54E-01	1.23E+00 ± 2.22E-01	9.09E-01 ± 1.49E-01	<0.05	0.26
	PC 18:0-20:2	3.71E+00 ± 7.32E-01	4.19E+00 ± 7.66E-01	3.75E+00 ± 5.80E-01	0.49	0.80
	PC 18:0-20:3	7.65E+00 ± 9.37E-01	8.72E+00 ± 1.98E+00	6.04E+00 ± 9.16E-01	<0.05	0.24
	PC 18:0-20:4	1.20E+02 ± 2.40E+01	1.28E+02 ± 2.06E+01	1.06E+02 ± 1.93E+01	0.23	0.65
	PC 18:0-20:5	3.54E+00 ± 5.55E-01	4.35E+00 ± 1.18E+00	2.89E+00 ± 4.19E-01	<0.05	0.26
	PC 18:0-22:4	3.31E+00 ± 1.21E+00	3.58E+00 ± 6.97E-01	3.37E+00 ± 8.45E-01	0.90	0.95
	PC 18:0-22:5	1.06E+01 ± 2.35E+00	1.22E+01 ± 2.62E+00	9.82E+00 ± 1.64E+00	0.17	0.60
	PC 18:0-22:6	4.35E+01 ± 7.37E+00	4.57E+01 ± 5.43E+00	3.98E+01 ± 6.10E+00	0.28	0.67
	PC 18:1-18:1	8.12E+01 ± 2.69E+01	8.74E+01 ± 3.51E+01	7.02E+01 ± 1.57E+01	0.35	0.70
	PC 18:1-18:2	1.31E+02 ± 4.41E+01	1.46E+02 ± 5.35E+01	1.39E+02 ± 2.61E+01	0.93	0.96
	PC 18:1-18:3	7.51E+00 ± 2.25E+00	8.27E+00 ± 2.70E+00	6.93E+00 ± 1.48E+00	0.44	0.78
	PC 18:1-19:1	4.48E+00 ± 9.62E-01	5.11E+00 ± 9.18E-01	5.06E+00 ± 9.95E-01	0.56	0.82
	PC 18:1-20:3	3.34E+00 ± 8.08E-01	3.93E+00 ± 1.49E+00	2.47E+00 ± 3.61E-01	<0.05	0.32
	PC 18:1-20:4	2.86E+01 ± 7.65E+00	3.17E+01 ± 8.65E+00	2.35E+01 ± 4.10E+00	0.08	0.46
	PC 18:1-20:5	1.91E+00 ± 4.33E-01	2.36E+00 ± 1.06E+00	1.51E+00 ± 3.10E-01	0.09	0.47
	PC 18:1-22:5	3.19E+00 ± 1.11E+00	4.09E+00 ± 1.71E+00	2.87E+00 ± 6.30E-01	0.13	0.55
	PC 18:1-22:6	1.03E+01 ± 3.29E+00	1.18E+01 ± 3.72E+00	8.02E+00 ± 1.04E+00	<0.05	0.36
	PC 18:2-18:2	2.70E+01 ± 8.64E+00	3.17E+01 ± 8.53E+00	3.93E+01 ± 7.58E+00	<0.05	0.36
	PC 18:2-18:3	2.82E+00 ± 8.83E-01	3.11E+00 ± 8.65E-01	3.25E+00 ± 7.00E-01	0.76	0.89
	PC 18:2-20:1	1.43E+00 ± 4.00E-01	1.56E+00 ± 4.42E-01	1.66E+00 ± 2.35E-01	0.57	0.82
	PC 18:2-20:4	7.17E+00 ± 2.13E+00	8.09E+00 ± 1.53E+00	7.61E+00 ± 1.72E+00	0.73	0.88
	PC 18:2-22:6	1.37E+00 ± 4.62E-01	1.43E+00 ± 2.07E-01	1.22E+00 ± 3.39E-01	0.52	0.81
	PC 19:0-20:4	1.45E+00 ± 2.45E-01	1.72E+00 ± 3.20E-01	1.37E+00 ± 3.14E-01	0.13	0.55
	PC 30:1	2.20E-01 ± 1.05E-01	2.52E-01 ± 8.51E-02	1.14E-01 ± 6.95E-02	<0.01	0.10
	PC 31:0	1.69E-01 ± 7.38E-02	1.62E-01 ± 4.94E-02	1.37E-01 ± 5.21E-02	0.19	0.63
	PC 34:4	4.13E-01 ± 1.18E-01	4.64E-01 ± 1.97E-01	3.27E-01 ± 8.91E-02	0.09	0.47
	PC 35:3	6.63E-01 ± 1.64E-01	7.57E-01 ± 2.11E-01	6.27E-01 ± 9.97E-02	0.22	0.64
	PC 37:3	1.69E+00 ± 4.64E-01	2.07E+00 ± 5.46E-01	1.91E+00 ± 4.51E-01	0.42	0.76
	PC 37:5	1.65E-01 ± 7.00E-02	1.90E-01 ± 5.70E-02	1.22E-01 ± 6.60E-02	0.24	0.65
	PC 43:3	3.19E-02 ± 3.34E-02	2.93E-02 ± 1.85E-02	2.26E-02 ± 9.36E-03	0.57	0.82
	PC 44:10	2.14E-01 ± 6.20E-02	2.46E-01 ± 1.17E-01	1.71E-01 ± 8.71E-02	0.20	0.63
alkylphosphatidylcholine (PC-O)	PC O-14:1/17:0	3.02E-02 ± 1.31E-02	3.92E-02 ± 1.81E-02	2.53E-02 ± 1.35E-02	0.27	0.67
	PC O-16:0/16:0	8.53E-01 ± 1.21E-01	9.92E-01 ± 2.30E-01	7.75E-01 ± 1.56E-01	0.10	0.49
	PC O-16:0/18:1	1.77E+00 ± 2.21E-01	2.01E+00 ± 4.75E-01	1.48E+00 ± 2.64E-01	<0.05	0.28
	PC O-16:0/18:2	1.83E+00 ± 3.67E-01	2.27E+00 ± 8.13E-01	1.40E+00 ± 5.03E-01	0.07	0.43
	PC O-16:0/20:4	2.30E+00 ± 2.45E-01	2.63E+00 ± 4.40E-01	1.98E+00 ± 4.15E-01	<0.05	0.25
	PC O-16:0/22:6	7.19E-01 ± 2.07E-01	8.79E-01 ± 2.24E-01	5.42E-01 ± 1.33E-01	<0.05	0.26
	PC O-16:1/16:0	9.77E-01 ± 1.81E-01	1.15E+00 ± 3.10E-01	8.95E-01 ± 2.07E-01	0.15	0.60
	PC O-16:1/17:0	9.85E-01 ± 2.60E-01	1.21E+00 ± 3.70E-01	9.63E-01 ± 1.74E-01	<0.05	0.28
	PC O-16:1/17:1	9.57E-01 ± 2.33E-01	1.35E+00 ± 4.07E-01	1.14E+00 ± 2.09E-01	<0.01	0.12
	PC O-16:1/18:1	9.87E-01 ± 2.29E-01	1.30E+00 ± 5.76E-01	6.68E-01 ± 2.58E-01	<0.05	0.28
	PC O-16:1/18:2	2.18E+00 ± 4.75E-01	2.81E+00 ± 6.91E-01	1.79E+00 ± 5.08E-01	<0.05	0.21
	PC O-16:1/20:4	2.75E+00 ± 4.38E-01	3.25E+00 ± 8.29E-01	2.16E+00 ± 5.50E-01	<0.05	0.19
	PC O-16:1/22:6	1.07E+00 ± 1.48E-01	1.51E+00 ± 4.43E-01	7.08E-01 ± 2.59E-01	<0.01	0.07
	PC O-16:2/17:1	1.81E-01 ± 7.78E-02	2.19E-01 ± 6.15E-02	8.27E-02 ± 5.26E-02	<0.001	0.07
	PC O-18:0/18:2	1.83E+00 ± 3.21E-01	2.15E+00 ± 4.79E-01	1.60E+00 ± 3.31E-01	<0.05	0.35
	PC O-18:0/20:4	2.61E+00 ± 6.39E-01	2.51E+00 ± 7.08E-01	2.03E+00 ± 5.25E-01	0.10	0.50
	PC O-18:0/22:6	1.15E+00 ± 2.38E-01	1.30E+00 ± 3.56E-01	9.07E-01 ± 1.75E-01	<0.05	0.26
	PC O-18:1/16:0	5.72E+00 ± 9.58E-01	6.48E+00 ± 1.43E+00	4.95E+00 ± 8.78E-01	<0.05	0.32
	PC O-18:1/18:1	7.35E-01 ± 1.37E-01	9.43E-01 ± 4.11E-01	4.47E-01 ± 1.20E-01	<0.01	0.12
	PC O-18:1/18:2	3.56E+00 ± 5.56E-01	4.49E+00 ± 9.43E-01	3.09E+00 ± 7.77E-01	<0.01	0.19
	PC O-18:1/20:4	6.90E+00 ± 1.15E+00	7.93E+00 ± 1.91E+00	5.49E+00 ± 1.30E+00	<0.01	0.19
	PC O-18:1/22:6	1.72E+00 ± 3.29E-01	2.10E+00 ± 5.18E-01	1.26E+00 ± 2.98E-01	<0.01	0.19
	PC O-18:2/16:0	3.05E-01 ± 7.24E-02	3.58E-01 ± 1.27E-01	2.39E-01 ± 8.34E-02	0.12	0.55
	PC O-18:2/18:1	5.50E-01 ± 8.36E-02	6.91E-01 ± 2.05E-01	4.21E-01 ± 1.37E-01	<0.01	0.19
	PC O-18:2/18:2	1.28E+00 ± 2.44E-01	1.60E+00 ± 4.13E-01	1.12E+00 ± 2.43E-01	<0.05	0.26
	PC O-18:2/20:4	1.41E+00 ± 2.04E-01	1.67E+00 ± 4.20E-01	1.12E+00 ± 3.25E-01	<0.05	0.25
	PC O-18:3/20:4	1.31E-01 ± 3.90E-02	1.81E-01 ± 4.36E-02	1.34E-01 ± 5.18E-02	0.13	0.55
	PC O-30:0	1.43E-01 ± 3.83E-02	1.39E-01 ± 5.22E-02	9.01E-02 ± 4.10E-02	0.06	0.40
	PC O-30:1	4.98E-02 ± 1.53E-02	6.86E-02 ± 3.25E-02	3.42E-02 ± 2.20E-02	0.11	0.52
	PC O-31:0	3.40E-01 ± 1.05E-01	4.05E-01 ± 1.06E-01	3.84E-01 ± 1.32E-01	0.30	0.68
	PC O-32:2	2.75E-01 ± 7.36E-02	2.90E-01 ± 1.12E-01	1.75E-01 ± 7.63E-02	0.05	0.38
	PC O-33:0	3.07E-01 ± 1.03E-01	3.74E-01 ± 9.41E-02	3.06E-01 ± 1.64E-01	0.33	0.69
	PC O-34:0	1.33E-01 ± 4.77E-02	1.60E-01 ± 8.24E-02	8.79E-02 ± 5.30E-02	<0.05	0.33
	PC O-34:4	1.23E-01 ± 5.79E-02	1.35E-01 ± 5.06E-02	6.28E-02 ± 4.09E-02	<0.05	0.25
	PC O-35:1	4.38E-01 ± 2.05E-01	7.11E-01 ± 2.40E-01	4.42E-01 ± 1.17E-01	<0.001	0.06
	PC O-35:2	1.12E+00 ± 4.71E-01	1.61E+00 ± 6.10E-01	1.12E+00 ± 3.01E-01	<0.01	0.07
	PC O-35:3	1.16E+00 ± 4.06E-01	1.68E+00 ± 7.19E-01	1.44E+00 ± 3.70E-01	<0.05	0.33
	PC O-35:4	5.83E-01 ± 2.30E-01	8.97E-01 ± 3.72E-01	7.70E-01 ± 2.14E-01	<0.05	0.25
	PC O-36:1	2.52E-01 ± 7.84E-02	3.03E-01 ± 1.34E-01	1.56E-01 ± 6.40E-02	<0.01	0.19
	PC O-37:4	9.33E-02 ± 5.10E-02	1.70E-01 ± 9.54E-02	5.26E-02 ± 3.42E-02	<0.01	0.16
	PC O-38:3	1.92E-01 ± 3.74E-02	1.96E-01 ± 7.78E-02	1.39E-01 ± 5.86E-02	0.07	0.43
	PC O-40:4	2.53E-01 ± 1.05E-01	2.47E-01 ± 1.24E-01	1.83E-01 ± 8.45E-02	0.30	0.68
	PC O-40:5	9.09E-01 ± 1.95E-01	9.80E-01 ± 2.98E-01	7.17E-01 ± 1.63E-01	<0.05	0.33
	PC O-40:8	2.48E-01 ± 8.57E-02	3.43E-01 ± 1.45E-01	1.29E-01 ± 8.12E-02	<0.05	0.23
Phosphatidylethanolamine (PE)	PE 16:0-18:1	8.31E-01 ± 1.11E-01	8.36E-01 ± 3.22E-01	9.85E-01 ± 2.28E-01	0.45	0.78
	PE 16:0-18:2	8.26E-01 ± 1.17E-01	8.89E-01 ± 3.04E-01	1.67E+00 ± 6.26E-01	<0.01	0.10
	PE 16:0-20:4	8.86E-01 ± 1.65E-01	9.58E-01 ± 2.77E-01	1.34E+00 ± 3.70E-01	<0.05	0.31
	PE 16:0-22:6	1.17E+00 ± 2.97E-01	1.36E+00 ± 4.22E-01	1.34E+00 ± 2.97E-01	0.67	0.86
	PE 17:1-18:1	1.36E-02 ± 9.66E-03	1.59E-02 ± 1.21E-02	2.39E-02 ± 1.75E-02	0.37	0.72
	PE 18:0-18:1	2.70E+00 ± 3.51E-01	2.69E+00 ± 8.31E-01	2.78E+00 ± 5.23E-01	0.94	0.97
	PE 18:0-18:2	4.59E+00 ± 6.47E-01	4.58E+00 ± 1.18E+00	6.69E+00 ± 1.99E+00	<0.05	0.21
	PE 18:0-20:4	2.94E+00 ± 8.11E-01	3.23E+00 ± 1.05E+00	3.37E+00 ± 7.97E-01	0.82	0.91
	PE 18:0-22:4	4.63E-01 ± 1.06E-01	5.09E-01 ± 1.14E-01	4.55E-01 ± 1.02E-01	0.66	0.85
	PE 18:0-22:5	2.53E-01 ± 1.13E-01	2.79E-01 ± 1.13E-01	2.50E-01 ± 6.68E-02	0.87	0.94
	PE 18:0-22:6	1.19E+00 ± 3.05E-01	1.22E+00 ± 3.98E-01	1.28E+00 ± 2.93E-01	0.92	0.96
	PE 18:1-18:1	2.39E+00 ± 3.92E-01	2.30E+00 ± 9.59E-01	2.50E+00 ± 5.55E-01	0.78	0.90
	PE 18:1-18:2	2.45E+00 ± 3.78E-01	2.55E+00 ± 9.44E-01	3.20E+00 ± 8.46E-01	0.18	0.60
	PE 18:1-20:4	1.08E+00 ± 3.21E-01	1.30E+00 ± 4.48E-01	1.15E+00 ± 2.42E-01	0.64	0.84
	PE 18:1-22:6	4.42E-01 ± 1.37E-01	4.86E-01 ± 1.89E-01	4.35E-01 ± 9.95E-02	0.80	0.90
	PE 34:0	6.24E-02 ± 2.58E-02	5.77E-02 ± 3.32E-02	4.88E-02 ± 2.50E-02	0.38	0.72
	PE 34:3	2.49E-02 ± 1.30E-02	3.07E-02 ± 3.09E-02	3.42E-02 ± 2.87E-02	0.77	0.90
	PE 38:1	3.72E-01 ± 7.98E-02	3.68E-01 ± 1.29E-01	3.06E-01 ± 6.48E-02	0.28	0.67
	PE 38:2	1.40E+00 ± 2.73E-01	1.47E+00 ± 3.51E-01	1.62E+00 ± 2.87E-01	0.41	0.75
Alkylphosphatidylethanolamine (PE-O)	PE O-16:1/18:1	9.53E-01 ± 2.78E-01	1.16E+00 ± 3.79E-01	6.30E-01 ± 1.50E-01	<0.01	0.11
	PE O-16:1/18:2	1.15E+00 ± 3.49E-01	1.38E+00 ± 3.38E-01	9.00E-01 ± 2.06E-01	<0.05	0.19
	PE O-16:1/20:4	1.52E+00 ± 5.03E-01	1.79E+00 ± 4.62E-01	1.18E+00 ± 3.23E-01	<0.05	0.20
	PE O-16:1/22:5	8.16E-01 ± 1.79E-01	1.02E+00 ± 2.24E-01	6.93E-01 ± 1.29E-01	<0.01	0.19
	PE O-16:1/22:6	3.28E+00 ± 5.79E-01	4.29E+00 ± 8.77E-01	2.66E+00 ± 6.66E-01	<0.01	0.10
	PE O-18:0/22:6	1.14E-01 ± 2.91E-02	1.39E-01 ± 3.11E-02	9.45E-02 ± 3.26E-02	<0.05	0.32
	PE O-18:1/16:0	2.32E-01 ± 1.25E-01	3.01E-01 ± 1.89E-01	1.51E-01 ± 5.57E-02	0.18	0.60
	PE O-18:1/18:1	2.22E+00 ± 6.86E-01	2.93E+00 ± 1.14E+00	1.56E+00 ± 3.36E-01	<0.01	0.17
	PE O-18:1/18:2	3.31E+00 ± 9.56E-01	4.06E+00 ± 8.14E-01	2.82E+00 ± 6.66E-01	<0.05	0.27
	PE O-18:1/20:4	2.89E+00 ± 9.65E-01	3.38E+00 ± 9.27E-01	2.24E+00 ± 6.17E-01	<0.05	0.25
	PE O-18:1/22:5	8.74E-01 ± 2.49E-01	1.09E+00 ± 2.93E-01	7.97E-01 ± 1.52E-01	0.08	0.46
	PE O-18:1/22:6	4.03E+00 ± 9.14E-01	5.04E+00 ± 1.08E+00	3.13E+00 ± 7.74E-01	<0.01	0.13
	PE O-18:2/16:0	8.53E-01 ± 3.73E-01	1.04E+00 ± 4.25E-01	5.51E-01 ± 1.29E-01	<0.01	0.14
	PE O-18:2/18:1	3.14E+00 ± 9.01E-01	4.01E+00 ± 1.42E+00	2.26E+00 ± 4.84E-01	<0.01	0.15
	PE O-18:2/18:2	3.10E+00 ± 8.03E-01	3.90E+00 ± 1.16E+00	2.56E+00 ± 5.43E-01	<0.05	0.28
	PE O-18:2/20:4	2.31E+00 ± 7.77E-01	2.75E+00 ± 6.47E-01	1.83E+00 ± 4.30E-01	<0.05	0.25
	PE O-18:2/22:6	2.77E+00 ± 6.32E-01	3.53E+00 ± 8.14E-01	2.35E+00 ± 5.12E-01	<0.05	0.26
	PE O-18:3/18:1	3.00E-01 ± 6.13E-02	3.80E-01 ± 1.22E-01	2.67E-01 ± 5.20E-02	<0.05	0.36
	PE O-18:3/18:2	2.58E-01 ± 5.86E-02	3.08E-01 ± 8.79E-02	2.55E-01 ± 5.11E-02	0.30	0.68
	PE O-20:1/18:2	3.21E-01 ± 8.35E-02	3.85E-01 ± 1.02E-01	2.64E-01 ± 1.07E-01	<0.05	0.36
	PE O-38:4	2.33E-01 ± 1.05E-01	2.84E-01 ± 1.27E-01	1.59E-01 ± 3.32E-02	<0.05	0.36
	PE O-40:9	1.07E-01 ± 3.83E-02	1.21E-01 ± 3.88E-02	9.25E-02 ± 4.48E-02	0.31	0.68
Phosphatidylglycerol (PG)	PG 18:0-18:1	1.23E-01 ± 4.72E-02	1.00E-01 ± 3.72E-02	1.17E-01 ± 3.32E-02	0.34	0.70
	PG 18:0-18:2	6.44E-02 ± 2.80E-02	6.21E-02 ± 2.04E-02	6.55E-02 ± 2.23E-02	0.88	0.94
	PG 18:1-18:1	5.47E-02 ± 1.62E-02	5.25E-02 ± 1.65E-02	3.78E-02 ± 5.64E-03	<0.05	0.25
	PG 18:1-18:2	4.58E-02 ± 1.51E-02	3.75E-02 ± 1.68E-02	3.13E-02 ± 8.78E-03	<0.01	0.13
Phosphatidylinositol (PI)	PI 15:0-19:2	5.37E-02 ± 1.15E-02	5.15E-02 ± 1.82E-02	5.06E-02 ± 1.93E-02	0.88	0.94
	PI 16:0-18:1	1.71E+00 ± 2.99E-01	1.86E+00 ± 4.49E-01	1.58E+00 ± 3.58E-01	0.41	0.75
	PI 16:0-18:2	1.65E+00 ± 2.40E-01	1.79E+00 ± 4.59E-01	2.10E+00 ± 4.22E-01	0.17	0.60
	PI 16:0-18:3	9.88E-02 ± 2.34E-02	1.05E-01 ± 2.96E-02	1.40E-01 ± 3.89E-02	0.06	0.42
	PI 16:0-20:3	1.24E-01 ± 1.21E-02	1.30E-01 ± 2.37E-02	1.22E-01 ± 2.38E-02	0.83	0.92
	PI 16:0-20:4	1.43E+00 ± 1.26E-01	1.45E+00 ± 2.19E-01	1.58E+00 ± 3.40E-01	0.57	0.82
	PI 16:0-22:5	8.51E-02 ± 1.36E-02	1.08E-01 ± 2.91E-02	8.16E-02 ± 2.03E-02	0.11	0.52
	PI 16:0-22:6	1.80E-01 ± 2.63E-02	1.99E-01 ± 3.20E-02	1.59E-01 ± 5.01E-02	0.21	0.63
	PI 16:1-18:0	1.03E-01 ± 1.96E-02	1.03E-01 ± 1.76E-02	1.02E-01 ± 2.82E-02	1.00	1.00
	PI 16:1-18:1	1.25E-01 ± 2.27E-02	1.27E-01 ± 3.14E-02	9.76E-02 ± 2.94E-02	0.12	0.53
	PI 17:0-18:2	3.71E-02 ± 1.36E-02	3.17E-02 ± 1.99E-02	2.78E-02 ± 1.50E-02	0.51	0.81
	PI 18:0-18:1	3.27E+00 ± 6.89E-01	3.84E+00 ± 8.33E-01	3.08E+00 ± 5.74E-01	0.14	0.58
	PI 18:0-18:2	5.79E+00 ± 1.00E+00	6.59E+00 ± 1.43E+00	6.44E+00 ± 9.63E-01	0.55	0.82
	PI 18:0-18:3	4.27E-01 ± 9.57E-02	4.86E-01 ± 1.15E-01	4.64E-01 ± 8.45E-02	0.72	0.88
	PI 18:0-20:2	6.10E-02 ± 2.56E-02	6.96E-02 ± 2.30E-02	4.51E-02 ± 2.48E-02	0.17	0.60
	PI 18:0-20:3	7.27E-01 ± 1.68E-01	7.32E-01 ± 1.60E-01	5.30E-01 ± 8.03E-02	<0.05	0.28
	PI 18:0-20:4	1.86E+01 ± 3.20E+00	1.91E+01 ± 3.53E+00	1.66E+01 ± 2.79E+00	0.36	0.71
	PI 18:0-20:5	2.90E-01 ± 5.99E-02	3.01E-01 ± 6.65E-02	2.47E-01 ± 5.44E-02	0.16	0.60
	PI 18:0-22:4	1.14E-01 ± 3.23E-02	1.09E-01 ± 2.28E-02	8.61E-02 ± 3.47E-02	0.12	0.53
	PI 18:0-22:5	1.91E-01 ± 3.49E-02	2.06E-01 ± 3.93E-02	1.47E-01 ± 3.73E-02	<0.01	0.19
	PI 18:0-22:6	4.18E-01 ± 7.51E-02	4.40E-01 ± 6.26E-02	3.47E-01 ± 6.12E-02	0.06	0.42
	PI 18:1-18:1	2.93E+00 ± 7.48E-01	3.53E+00 ± 7.69E-01	2.54E+00 ± 6.52E-01	<0.05	0.28
	PI 18:1-18:2	2.43E+00 ± 6.20E-01	2.99E+00 ± 7.47E-01	2.42E+00 ± 5.60E-01	0.24	0.65
	PI 18:1-18:3	1.91E-01 ± 4.95E-02	2.30E-01 ± 4.46E-02	1.95E-01 ± 4.85E-02	0.35	0.71
	PI 18:1-20:3	3.03E-01 ± 9.82E-02	3.42E-01 ± 1.73E-01	2.03E-01 ± 4.92E-02	0.07	0.44
	PI 18:1-20:4	2.99E+00 ± 9.38E-01	3.47E+00 ± 1.57E+00	2.24E+00 ± 5.06E-01	0.09	0.48
	PI 18:1-22:6	1.09E-01 ± 3.87E-02	1.17E-01 ± 3.86E-02	9.39E-02 ± 4.71E-02	0.61	0.83
	PI 18:2-18:2	1.45E-01 ± 3.02E-02	1.64E-01 ± 2.77E-02	1.81E-01 ± 4.58E-02	0.30	0.68
	PI 18:2-20:4	8.05E-02 ± 2.45E-02	8.36E-02 ± 2.70E-02	6.09E-02 ± 2.32E-02	0.17	0.60
	PI 32:1	1.62E-02 ± 1.01E-02	2.67E-02 ± 1.16E-02	1.34E-02 ± 9.74E-03	0.10	0.49
	PI 35:1	1.94E-02 ± 1.11E-02	2.35E-02 ± 1.51E-02	1.36E-02 ± 1.02E-02	0.36	0.71
	PI 36:5	1.53E-02 ± 6.48E-03	2.06E-02 ± 9.85E-03	1.96E-02 ± 1.12E-02	0.61	0.83
	PI 37:2	1.28E-02 ± 7.01E-03	1.14E-02 ± 4.92E-03	1.24E-02 ± 5.48E-03	0.80	0.90
	PI 38:1	6.18E-03 ± 3.30E-03	5.08E-03 ± 4.62E-03	9.02E-03 ± 3.94E-03	0.54	0.81
	PI 39:2	7.90E-03 ± 6.40E-03	6.65E-03 ± 5.94E-03	3.39E-03 ± 1.99E-03	0.18	0.60
	PI 39:4	3.31E-02 ± 1.85E-02	2.85E-02 ± 5.99E-03	1.90E-02 ± 1.97E-02	0.24	0.65
	PI 40:3	3.16E-02 ± 2.19E-02	1.70E-02 ± 5.12E-03	2.48E-02 ± 2.14E-02	0.42	0.76
Phosphatidylserine (PS)	PS 15:0-18:0	1.83E-02 ± 1.18E-02	1.76E-02 ± 1.00E-02	1.56E-02 ± 1.01E-02	0.92	0.96
	PS 16:0-18:1	7.34E-03 ± 3.38E-03	1.55E-02 ± 2.48E-02	6.98E-03 ± 4.48E-03	0.55	0.82
	PS 18:0-18:1	1.22E-01 ± 4.25E-02	2.02E-01 ± 1.92E-01	1.08E-01 ± 4.48E-02	0.34	0.70
	PS 18:0-18:2	4.76E-02 ± 8.05E-03	1.07E-01 ± 1.22E-01	5.83E-02 ± 1.81E-02	0.36	0.71
	PS 18:0-20:4	6.80E-02 ± 1.61E-02	1.34E-01 ± 1.78E-01	5.54E-02 ± 2.31E-02	0.41	0.75
	PS 18:1-18:1	6.80E-02 ± 2.12E-02	1.10E-01 ± 8.84E-02	5.98E-02 ± 1.30E-02	0.28	0.67
Sulfatides hexosyl ceramide (SHexCer)	SHexCer 32:1;2	7.72E-02 ± 3.20E-02	7.48E-02 ± 3.31E-02	2.06E-02 ± 2.08E-02	<0.01	0.07
	SHexCer 34:0;3	1.01E-02 ± 6.50E-03	2.19E-02 ± 2.02E-02	4.46E-03 ± 3.33E-03	<0.05	0.37
	SHexCer 34:1;2	7.33E-01 ± 2.83E-01	8.20E-01 ± 3.46E-01	5.89E-01 ± 2.08E-01	0.23	0.65
	SHexCer 34:1;3	4.90E-01 ± 1.38E-01	5.01E-01 ± 1.46E-01	4.16E-01 ± 1.13E-01	0.32	0.69
	SHexCer 34:2;2	2.81E-02 ± 1.08E-02	3.01E-02 ± 2.08E-02	2.11E-02 ± 1.22E-02	0.57	0.82
	SHexCer 34:2;3	6.81E-03 ± 3.44E-03a	3.96E-03 ± 2.02E-03a	1.26E-01 ± 1.80E-02b	<0.001	<0.001
	SHexCer 36:1;2	1.49E-02 ± 6.64E-03	9.59E-03 ± 3.84E-03	8.62E-03 ± 5.89E-03	0.13	0.55
	SHexCer 36:1;3	4.84E-02 ± 2.68E-02	2.31E-02 ± 1.63E-02	4.73E-03 ± 2.32E-03	<0.001	0.07
	SHexCer 38:1;3	6.21E-02 ± 3.21E-02	5.47E-02 ± 3.74E-02	9.91E-03 ± 4.43E-03	<0.001	0.07
	SHexCer 38:2;2	1.61E-02 ± 1.36E-02	9.03E-03 ± 9.96E-03	1.44E-02 ± 1.63E-02	0.65	0.85
	SHexCer 40:1;3	1.66E-01 ± 4.60E-02	1.96E-01 ± 8.39E-02	1.29E-01 ± 2.84E-02	0.07	0.43
	SHexCer 40:2;3	1.88E-02 ± 7.60E-03	1.78E-02 ± 1.01E-02	8.03E-03 ± 4.07E-03	<0.01	0.13
	SHexCer 42:1;2	5.41E-02 ± 8.90E-02	3.79E-02 ± 2.35E-02	4.13E-02 ± 5.09E-02	0.82	0.91
	SHexCer 42:1;3	1.16E-01 ± 1.77E-02	1.38E-01 ± 4.55E-02	9.50E-02 ± 2.78E-02	<0.05	0.26
	SHexCer 42:2;2	7.95E-02 ± 7.66E-02	6.78E-02 ± 3.40E-02	4.70E-02 ± 4.84E-02	0.19	0.63
	SHexCer 42:2;3	1.41E-01 ± 3.31E-02	1.41E-01 ± 4.95E-02	9.77E-02 ± 2.77E-02	<0.05	0.32
Sphingomyelin (SM)	SM 16:1;2/20:0	6.65E+00 ± 1.28E+00a	6.49E+00 ± 1.83E+00a	1.42E+00 ± 3.40E-01b	<0.001	<0.01
	SM 18:1;2/16:0	6.32E+01 ± 1.14E+01	7.22E+01 ± 1.17E+01	6.07E+01 ± 1.05E+01	0.14	0.58
	SM 18:1;2/16:1	3.79E+00 ± 3.92E-01	4.24E+00 ± 4.54E-01	3.65E+00 ± 9.49E-01	0.30	0.68
	SM 18:1;2/18:0	6.70E+00 ± 1.19E+00	6.79E+00 ± 1.19E+00	7.33E+00 ± 1.71E+00	0.62	0.83
	SM 18:1;2/24:0	5.45E+00 ± 1.33E+00	5.99E+00 ± 9.62E-01	5.30E+00 ± 1.08E+00	0.32	0.69
	SM 18:1;2/24:1	1.33E+01 ± 2.77E+00	1.44E+01 ± 2.20E+00	1.16E+01 ± 2.37E+00	0.07	0.42
	SM 18:2;2/16:0	8.97E-01 ± 3.58E-01	1.11E+00 ± 2.86E-01	1.18E+00 ± 5.57E-01	0.54	0.81
	SM 32:1;2	4.51E+00 ± 1.16E+00a	5.19E+00 ± 1.03E+00a	2.01E+00 ± 7.63E-01b	<0.001	<0.05
	SM 33:1;2	2.25E+00 ± 9.34E-01	2.53E+00 ± 7.93E-01	9.98E-01 ± 5.25E-01	<0.01	0.12
	SM 34:0;2	1.55E+00 ± 5.83E-01	1.78E+00 ± 4.80E-01	1.18E+00 ± 4.96E-01	<0.01	0.17
	SM 37:1;2	5.29E-01 ± 3.26E-01	5.47E-01 ± 2.32E-01	1.70E-01 ± 9.12E-02	<0.05	0.26
	SM 38:1;2	5.88E+00 ± 7.77E-01a	6.72E+00 ± 5.66E-01b	4.57E+00 ± 5.12E-01c	<0.001	<0.01
	SM 38:2;2	2.56E+00 ± 4.64E-01	3.21E+00 ± 9.45E-01	2.78E+00 ± 6.09E-01	0.21	0.63
	SM 39:1;2	3.70E-01 ± 1.81E-01	4.57E-01 ± 1.64E-01	1.89E-01 ± 5.93E-02	<0.01	0.16
	SM 40:1;2	5.87E+00 ± 9.50E-01	6.57E+00 ± 1.03E+00	5.33E+00 ± 5.71E-01	<0.05	0.31
	SM 40:2;2	2.74E+00 ± 4.83E-01	3.34E+00 ± 9.04E-01	2.42E+00 ± 2.71E-01	<0.05	0.36
	SM 41:1;2	1.56E+00 ± 3.78E-01	1.56E+00 ± 5.13E-01	1.27E+00 ± 3.10E-01	0.25	0.66
	SM 41:2;2	7.93E-01 ± 3.35E-01	8.97E-01 ± 3.50E-01	4.97E-01 ± 1.86E-01	0.06	0.41
Triacylglycerol (TAG)	TAG 48:0(FA 15:0)	2.47E-03 ± 7.74E-04	2.74E-03 ± 9.69E-04	3.28E-03 ± 2.33E-03	0.64	0.85
	TAG 48:0(FA 16:0)	1.09E+00 ± 3.42E-01	1.06E+00 ± 4.70E-01	1.82E+00 ± 1.59E+00	0.28	0.67
	TAG 48:0(FA 17:0)	1.86E-03 ± 9.27E-04	2.17E-03 ± 8.24E-04	2.75E-03 ± 1.76E-03	0.46	0.79
	TAG 48:1(FA 14:0)	1.30E+00 ± 4.10E-01	1.06E+00 ± 4.92E-01	1.52E+00 ± 1.05E+00	0.52	0.81
	TAG 48:1(FA 16:0)	1.47E+00 ± 4.31E-01	1.23E+00 ± 5.58E-01	1.69E+00 ± 1.16E+00	0.56	0.82
	TAG 48:1(FA 16:1)	7.76E-02 ± 2.68E-02	8.26E-02 ± 3.94E-02	9.18E-02 ± 4.96E-02	0.80	0.90
	TAG 48:1(FA 18:0)	6.40E-01 ± 3.35E-01	4.36E-01 ± 2.48E-01	7.41E-01 ± 5.73E-01	0.46	0.79
	TAG 48:1(FA 18:1)	2.02E+00 ± 7.88E-01	1.53E+00 ± 7.56E-01	2.27E+00 ± 1.57E+00	0.51	0.81
	TAG 48:1(FA 20:1)	2.26E-02 ± 1.06E-02	1.51E-02 ± 8.30E-03	2.63E-02 ± 2.07E-02	0.41	0.75
	TAG 48:2(FA 14:0)	1.18E+00 ± 3.57E-01	9.95E-01 ± 4.40E-01	1.47E+00 ± 9.43E-01	0.39	0.73
	TAG 48:2(FA 14:1)	1.19E-01 ± 3.98E-02	1.41E-01 ± 6.96E-02	1.24E-01 ± 5.15E-02	0.85	0.93
	TAG 48:2(FA 16:0)	1.14E+00 ± 3.52E-01	9.45E-01 ± 4.18E-01	1.45E+00 ± 9.18E-01	0.33	0.70
	TAG 48:2(FA 16:1)	1.78E-01 ± 4.80E-02	1.83E-01 ± 8.38E-02	1.72E-01 ± 7.87E-02	0.87	0.94
	TAG 48:2(FA 18:0)	4.82E-01 ± 2.40E-01	3.43E-01 ± 1.86E-01	6.37E-01 ± 4.59E-01	0.31	0.68
	TAG 48:2(FA 18:1)	1.28E+01 ± 7.25E+00	8.63E+00 ± 4.78E+00	1.46E+01 ± 1.12E+01	0.48	0.79
	TAG 48:2(FA 18:2)	1.73E+00 ± 6.23E-01	1.35E+00 ± 6.10E-01	2.29E+00 ± 1.60E+00	0.30	0.68
	TAG 48:3(FA 14:0)	2.39E-01 ± 6.95E-02	1.94E-01 ± 8.74E-02	2.83E-01 ± 1.68E-01	0.35	0.71
	TAG 48:3(FA 14:1)	8.73E-02 ± 2.95E-02	1.06E-01 ± 4.41E-02	1.11E-01 ± 4.74E-02	0.68	0.86
	TAG 48:3(FA 16:0)	1.77E-01 ± 5.84E-02	1.53E-01 ± 6.26E-02	2.22E-01 ± 1.27E-01	0.36	0.71
	TAG 48:3(FA 16:1)	1.17E-01 ± 3.70E-02	1.19E-01 ± 5.63E-02	1.32E-01 ± 6.17E-02	0.83	0.92
	TAG 48:3(FA 18:1)	6.93E+00 ± 3.70E+00	4.56E+00 ± 2.32E+00	9.15E+00 ± 6.93E+00	0.28	0.67
	TAG 48:3(FA 18:2)	7.49E+00 ± 3.90E+00	4.97E+00 ± 2.48E+00	9.91E+00 ± 7.37E+00	0.27	0.67
	TAG 48:3(FA 18:3)	2.77E-01 ± 1.06E-01	2.10E-01 ± 9.09E-02	3.54E-01 ± 2.27E-01	0.27	0.67
	TAG 48:4(FA 14:0)	2.77E-02 ± 1.38E-02	2.69E-02 ± 1.58E-02	3.36E-02 ± 2.15E-02	0.74	0.89
	TAG 48:4(FA 14:1)	1.62E-02 ± 6.55E-03	2.54E-02 ± 1.47E-02	1.28E-02 ± 8.33E-03	0.09	0.48
	TAG 48:4(FA 16:0)	2.08E-02 ± 1.35E-02	2.13E-02 ± 1.27E-02	2.00E-02 ± 1.54E-02	0.95	0.97
	TAG 48:4(FA 16:1)	1.73E-02 ± 8.29E-03	1.98E-02 ± 1.35E-02	1.54E-02 ± 7.37E-03	0.67	0.86
	TAG 48:4(FA 18:2)	3.88E+00 ± 2.11E+00	2.77E+00 ± 1.42E+00	6.03E+00 ± 5.20E+00	0.26	0.66
	TAG 48:4(FA 18:3)	1.20E+00 ± 6.81E-01	8.57E-01 ± 4.40E-01	1.57E+00 ± 1.33E+00	0.42	0.76
	TAG 49:1(FA 15:0)	2.28E-02 ± 1.22E-02	1.87E-02 ± 8.69E-03	2.87E-02 ± 2.64E-02	0.70	0.87
	TAG 49:1(FA 16:0)	1.52E-02 ± 1.29E-02	1.11E-02 ± 6.05E-03	2.12E-02 ± 1.98E-02	0.58	0.82
	TAG 49:1(FA 17:0)	3.65E-03 ± 2.58E-03	2.52E-03 ± 1.07E-03	4.64E-03 ± 5.31E-03	0.69	0.87
	TAG 49:1(FA 17:1)	2.65E-03 ± 2.04E-03	2.73E-03 ± 9.44E-04	4.74E-03 ± 4.71E-03	0.54	0.81
	TAG 49:1(FA 18:1)	1.43E-02 ± 1.14E-02	1.02E-02 ± 5.36E-03	1.85E-02 ± 1.81E-02	0.62	0.84
	TAG 49:2(FA 15:0)	1.56E-01 ± 3.29E-02	1.82E-01 ± 5.02E-02	2.04E-01 ± 4.94E-02	0.29	0.68
	TAG 49:2(FA 15:1)	4.16E-02 ± 2.59E-02	9.68E-02 ± 6.89E-02	1.01E-01 ± 2.62E-02	0.08	0.46
	TAG 49:2(FA 16:0)	7.24E-02 ± 3.52E-02	8.19E-02 ± 5.42E-02	1.14E-01 ± 5.92E-02	0.44	0.78
	TAG 49:2(FA 18:1)	8.82E-02 ± 3.26E-02	8.58E-02 ± 2.57E-02	1.16E-01 ± 3.40E-02	0.18	0.60
	TAG 50:1(FA 16:0)	8.09E+00 ± 2.14E+00	7.57E+00 ± 2.94E+00	1.08E+01 ± 6.71E+00	0.36	0.71
	TAG 50:1(FA 18:1)	4.23E+00 ± 1.11E+00	3.93E+00 ± 1.53E+00	5.59E+00 ± 3.50E+00	0.38	0.73
	TAG 50:2(FA 14:0)	3.18E+00 ± 1.11E+00	2.65E+00 ± 1.14E+00	3.53E+00 ± 2.06E+00	0.58	0.82
	TAG 50:2(FA 16:0)	4.96E+00 ± 1.31E+00	4.77E+00 ± 2.13E+00	7.13E+00 ± 4.22E+00	0.22	0.64
	TAG 50:2(FA 16:1)	6.71E-01 ± 1.76E-01	7.67E-01 ± 3.41E-01	7.41E-01 ± 3.35E-01	0.97	0.98
	TAG 50:2(FA 18:0)	2.27E-01 ± 6.85E-02	1.93E-01 ± 7.59E-02	2.80E-01 ± 1.61E-01	0.37	0.72
	TAG 50:2(FA 18:1)	5.91E+00 ± 1.94E+00	5.03E+00 ± 2.21E+00	6.50E+00 ± 3.75E+00	0.63	0.84
	TAG 50:2(FA 18:2)	2.46E+00 ± 6.72E-01	2.31E+00 ± 1.06E+00	3.58E+00 ± 2.09E+00	0.18	0.60
	TAG 50:2(FA 20:1)	8.03E-02 ± 4.08E-02	5.80E-02 ± 3.12E-02	8.69E-02 ± 6.22E-02	0.56	0.82
	TAG 50:3(FA 14:0)	3.34E+00 ± 1.13E+00	2.75E+00 ± 1.15E+00	4.30E+00 ± 2.63E+00	0.29	0.68
	TAG 50:3(FA 14:1)	2.30E-01 ± 6.82E-02	2.69E-01 ± 1.13E-01	2.32E-01 ± 9.09E-02	0.77	0.89
	TAG 50:3(FA 16:0)	9.48E-01 ± 2.44E-01	9.24E-01 ± 4.09E-01	1.30E+00 ± 7.49E-01	0.29	0.67
	TAG 50:3(FA 16:1)	5.22E-01 ± 1.44E-01	5.82E-01 ± 2.71E-01	6.37E-01 ± 3.10E-01	0.77	0.90
	TAG 50:3(FA 18:0)	3.46E-02 ± 1.03E-02	2.97E-02 ± 1.16E-02	4.14E-02 ± 2.43E-02	0.46	0.79
	TAG 50:3(FA 18:1)	3.15E+00 ± 9.91E-01	2.64E+00 ± 1.07E+00	3.97E+00 ± 2.36E+00	0.33	0.69
	TAG 50:3(FA 18:2)	3.40E+00 ± 1.05E+00	2.88E+00 ± 1.25E+00	4.41E+00 ± 2.66E+00	0.29	0.68
	TAG 50:3(FA 18:3)	3.70E-01 ± 9.75E-02	3.48E-01 ± 1.49E-01	5.42E-01 ± 3.28E-01	0.18	0.61
	TAG 50:3(FA 20:1)	4.15E-02 ± 1.81E-02	2.86E-02 ± 1.36E-02	5.24E-02 ± 4.32E-02	0.36	0.71
	TAG 50:3(FA 20:2)	2.10E-02 ± 6.27E-03	2.06E-02 ± 9.82E-03	2.25E-02 ± 1.10E-02	0.93	0.96
	TAG 50:4(FA 14:0)	1.28E+00 ± 4.42E-01	1.08E+00 ± 5.09E-01	1.78E+00 ± 1.11E+00	0.21	0.63
	TAG 50:4(FA 14:1)	2.28E-01 ± 6.11E-02	2.74E-01 ± 1.27E-01	2.60E-01 ± 1.08E-01	0.89	0.94
	TAG 50:4(FA 16:0)	1.25E-01 ± 3.50E-02	1.35E-01 ± 6.49E-02	1.56E-01 ± 7.76E-02	0.65	0.85
	TAG 50:4(FA 16:1)	1.27E-01 ± 4.03E-02	1.41E-01 ± 6.93E-02	1.37E-01 ± 6.51E-02	0.99	1.00
	TAG 50:4(FA 18:1)	5.14E-01 ± 1.47E-01	4.60E-01 ± 1.87E-01	6.10E-01 ± 3.51E-01	0.53	0.81
	TAG 50:4(FA 18:2)	1.94E+00 ± 6.29E-01	1.69E+00 ± 7.95E-01	2.79E+00 ± 1.68E+00	0.16	0.60
	TAG 50:4(FA 18:3)	5.98E-01 ± 1.67E-01	5.22E-01 ± 2.16E-01	7.50E-01 ± 4.41E-01	0.36	0.71
	TAG 50:4(FA 20:2)	9.63E-03 ± 5.80E-03	9.73E-03 ± 5.62E-03	1.34E-02 ± 9.66E-03	0.57	0.82
	TAG 50:4(FA 20:3)	4.39E-02 ± 9.31E-03	4.69E-02 ± 1.86E-02	4.60E-02 ± 1.97E-02	0.99	1.00
	TAG 50:4(FA 22:4)	6.29E-03 ± 5.36E-03	5.92E-03 ± 3.22E-03	5.47E-03 ± 5.20E-03	0.95	0.97
	TAG 50:5(FA 14:0)	2.41E-01 ± 8.08E-02	2.11E-01 ± 9.71E-02	3.46E-01 ± 1.95E-01	0.15	0.60
	TAG 50:5(FA 14:1)	1.12E-01 ± 4.20E-02	1.32E-01 ± 5.79E-02	1.42E-01 ± 4.82E-02	0.69	0.87
	TAG 50:5(FA 16:0)	3.83E-02 ± 1.31E-02	3.91E-02 ± 1.95E-02	4.50E-02 ± 2.32E-02	0.79	0.90
	TAG 50:5(FA 16:1)	2.38E-02 ± 9.43E-03	2.81E-02 ± 1.37E-02	2.75E-02 ± 1.31E-02	0.98	0.99
	TAG 50:5(FA 18:1)	7.46E-02 ± 2.74E-02	7.93E-02 ± 3.16E-02	8.31E-02 ± 3.76E-02	0.95	0.97
	TAG 50:5(FA 18:2)	3.34E-01 ± 1.05E-01	3.08E-01 ± 1.30E-01	4.69E-01 ± 2.39E-01	0.17	0.60
	TAG 50:5(FA 18:3)	3.45E-01 ± 1.11E-01	3.19E-01 ± 1.38E-01	4.87E-01 ± 2.52E-01	0.17	0.60
	TAG 50:5(FA 20:3)	2.89E-02 ± 8.33E-03	3.01E-02 ± 1.18E-02	3.37E-02 ± 1.56E-02	0.82	0.91
	TAG 50:5(FA 20:4)	2.26E-01 ± 8.04E-02	2.32E-01 ± 9.02E-02	2.36E-01 ± 1.09E-01	0.99	1.00
	TAG 50:5(FA 22:5)	2.96E-02 ± 1.04E-02	2.80E-02 ± 1.41E-02	3.01E-02 ± 1.52E-02	0.87	0.94
	TAG 50:6(FA 14:0)	3.11E-02 ± 1.50E-02	2.80E-02 ± 1.36E-02	4.07E-02 ± 3.14E-02	0.49	0.80
	TAG 50:6(FA 14:1)	4.28E-02 ± 1.78E-02	5.31E-02 ± 1.44E-02	6.81E-02 ± 3.02E-02	0.16	0.60
	TAG 50:6(FA 16:1)	6.77E-03 ± 5.55E-03	8.22E-03 ± 7.13E-03	8.17E-03 ± 5.04E-03	0.94	0.97
	TAG 50:6(FA 18:2)	6.13E-02 ± 2.85E-02	6.34E-02 ± 2.89E-02	7.61E-02 ± 5.20E-02	0.73	0.88
	TAG 50:6(FA 18:3)	7.40E-02 ± 3.19E-02	7.00E-02 ± 3.24E-02	9.86E-02 ± 7.40E-02	0.51	0.81
	TAG 50:6(FA 20:5)	9.16E-02 ± 4.06E-02	9.43E-02 ± 3.87E-02	9.97E-02 ± 7.40E-02	0.97	0.99
	TAG 50:6(FA 22:6)	1.45E-01 ± 6.62E-02	1.18E-01 ± 5.21E-02	1.61E-01 ± 1.28E-01	0.61	0.83
	TAG 51:1(FA 16:0)	2.22E-02 ± 1.51E-02	1.99E-02 ± 8.75E-03	3.19E-02 ± 3.02E-02	0.52	0.81
	TAG 51:1(FA 17:0)	2.61E-02 ± 1.83E-02	2.32E-02 ± 9.18E-03	3.82E-02 ± 3.60E-02	0.51	0.81
	TAG 51:1(FA 18:1)	2.69E-02 ± 1.85E-02	2.40E-02 ± 1.01E-02	3.78E-02 ± 3.54E-02	0.55	0.82
	TAG 51:1(FA 19:1)	4.74E-03 ± 3.30E-03	3.88E-03 ± 1.73E-03	9.51E-03 ± 1.05E-02	0.32	0.69
	TAG 51:2(FA 15:0)	1.12E-01 ± 4.66E-02	8.83E-02 ± 6.34E-02	1.11E-01 ± 5.64E-02	0.61	0.83
	TAG 51:2(FA 16:0)	4.58E-02 ± 2.09E-02	3.62E-02 ± 1.78E-02	5.37E-02 ± 2.99E-02	0.31	0.68
	TAG 51:2(FA 16:1)	4.07E-03 ± 1.61E-03	3.83E-03 ± 1.74E-03	3.81E-03 ± 1.50E-03	0.76	0.89
	TAG 51:2(FA 17:0)	2.75E-02 ± 1.18E-02	2.18E-02 ± 1.06E-02	3.44E-02 ± 1.95E-02	0.22	0.64
	TAG 51:2(FA 17:1)	4.45E-02 ± 1.88E-02	3.84E-02 ± 1.51E-02	5.22E-02 ± 2.68E-02	0.44	0.78
	TAG 51:2(FA 18:0)	5.61E-03 ± 2.57E-03	4.43E-03 ± 2.14E-03	7.33E-03 ± 3.86E-03	0.16	0.60
	TAG 51:2(FA 18:1)	1.38E-01 ± 6.24E-02	1.04E-01 ± 5.26E-02	1.47E-01 ± 7.80E-02	0.35	0.70
	TAG 51:2(FA 18:2)	2.78E-02 ± 1.32E-02	2.13E-02 ± 1.18E-02	3.51E-02 ± 1.98E-02	0.17	0.60
	TAG 51:2(FA 19:0)	4.44E-03 ± 2.19E-03	2.36E-03 ± 1.36E-03	5.96E-03 ± 4.97E-03	0.18	0.60
	TAG 51:2(FA 19:1)	1.02E-02 ± 4.50E-03	6.21E-03 ± 2.99E-03	1.27E-02 ± 9.67E-03	0.22	0.64
	TAG 51:2(FA 19:2)	7.83E-03 ± 3.30E-03	6.96E-03 ± 2.89E-03	1.07E-02 ± 6.31E-03	0.23	0.65
	TAG 51:3(FA 15:0)	1.15E-01 ± 3.50E-02	1.14E-01 ± 6.78E-02	1.37E-01 ± 7.86E-02	0.76	0.89
	TAG 51:3(FA 15:1)	3.48E-02 ± 1.22E-02	3.90E-02 ± 1.25E-02	5.47E-02 ± 3.20E-02	0.26	0.66
	TAG 51:3(FA 16:0)	2.08E-02 ± 9.94E-03	2.13E-02 ± 1.10E-02	2.94E-02 ± 1.95E-02	0.41	0.76
	TAG 51:3(FA 16:1)	5.66E-03 ± 2.32E-03	6.26E-03 ± 2.92E-03	5.87E-03 ± 3.29E-03	0.97	0.98
	TAG 51:3(FA 17:0)	5.29E-03 ± 2.12E-03	5.24E-03 ± 2.40E-03	6.20E-03 ± 4.00E-03	0.75	0.89
	TAG 51:3(FA 17:1)	2.81E-02 ± 1.09E-02	3.11E-02 ± 1.24E-02	3.85E-02 ± 2.29E-02	0.50	0.81
	TAG 51:3(FA 18:1)	8.13E-02 ± 3.80E-02	8.02E-02 ± 4.05E-02	1.09E-01 ± 6.66E-02	0.41	0.75
	TAG 51:3(FA 18:2)	8.36E-02 ± 4.42E-02	7.95E-02 ± 4.65E-02	1.09E-01 ± 6.85E-02	0.45	0.78
	TAG 51:3(FA 18:3)	3.74E-03 ± 1.93E-03	3.84E-03 ± 2.18E-03	5.27E-03 ± 3.50E-03	0.44	0.78
	TAG 51:3(FA 19:1)	4.89E-03 ± 2.16E-03	4.00E-03 ± 1.96E-03	7.01E-03 ± 5.68E-03	0.30	0.68
	TAG 51:3(FA 19:2)	9.74E-03 ± 3.64E-03	1.10E-02 ± 4.53E-03	1.32E-02 ± 8.66E-03	0.62	0.84
	TAG 51:3(FA 19:3)	1.22E-03 ± 3.35E-04	1.17E-03 ± 5.68E-04	1.38E-03 ± 1.34E-03	0.55	0.82
	TAG 51:4(FA 15:0)	4.00E-02 ± 1.90E-02	2.91E-02 ± 2.46E-02	5.44E-02 ± 3.20E-02	0.21	0.63
	TAG 51:4(FA 15:1)	3.07E-02 ± 1.56E-02	2.39E-02 ± 1.36E-02	5.38E-02 ± 3.13E-02	0.05	0.38
	TAG 51:4(FA 16:0)	3.67E-03 ± 1.98E-03	2.74E-03 ± 1.93E-03	6.07E-03 ± 4.51E-03	0.10	0.49
	TAG 51:4(FA 16:1)	1.89E-03 ± 1.19E-03	1.66E-03 ± 1.03E-03	2.54E-03 ± 1.69E-03	0.40	0.74
	TAG 51:4(FA 17:1)	4.63E-03 ± 2.16E-03	3.54E-03 ± 2.20E-03	6.23E-03 ± 3.74E-03	0.20	0.63
	TAG 51:4(FA 18:1)	1.49E-02 ± 7.39E-03	1.06E-02 ± 6.16E-03	2.31E-02 ± 1.47E-02	0.08	0.46
	TAG 51:4(FA 18:2)	4.07E-02 ± 2.27E-02	2.79E-02 ± 1.97E-02	6.55E-02 ± 4.58E-02	0.06	0.42
	TAG 51:4(FA 18:3)	1.12E-02 ± 5.92E-03	7.34E-03 ± 4.89E-03	1.46E-02 ± 9.74E-03	0.14	0.58
	TAG 51:4(FA 19:2)	4.77E-03 ± 2.36E-03	3.33E-03 ± 1.71E-03	6.96E-03 ± 4.62E-03	0.10	0.49
	TAG 51:4(FA 19:3)	1.47E-03 ± 8.59E-04	1.20E-03 ± 6.78E-04	1.36E-03 ± 1.11E-03	0.79	0.90
	TAG 52:1(FA 14:0)	1.14E-02 ± 3.12E-03	1.01E-02 ± 4.73E-03	1.34E-02 ± 8.65E-03	0.57	0.82
	TAG 52:1(FA 16:0)	1.06E+00 ± 3.50E-01	9.86E-01 ± 3.67E-01	1.47E+00 ± 9.69E-01	0.35	0.70
	TAG 52:1(FA 18:0)	9.38E-01 ± 2.59E-01	8.41E-01 ± 2.93E-01	1.25E+00 ± 7.83E-01	0.33	0.70
	TAG 52:1(FA 18:1)	1.44E+00 ± 3.78E-01	1.31E+00 ± 4.41E-01	1.89E+00 ± 1.14E+00	0.35	0.71
	TAG 52:1(FA 20:1)	1.45E-02 ± 4.33E-03	1.44E-02 ± 5.35E-03	2.00E-02 ± 1.33E-02	0.41	0.75
	TAG 52:2(FA 14:0)	5.55E-02 ± 1.34E-02	4.21E-02 ± 2.52E-02	4.83E-02 ± 3.67E-02	0.64	0.85
	TAG 52:2(FA 16:0)	1.91E+01 ± 5.28E+00	1.78E+01 ± 6.55E+00	2.34E+01 ± 1.20E+01	0.46	0.79
	TAG 52:2(FA 18:1)	3.26E+01 ± 9.00E+00	3.07E+01 ± 1.13E+01	3.96E+01 ± 2.03E+01	0.50	0.80
	TAG 52:2(FA 20:1)	4.75E-02 ± 1.61E-02	4.05E-02 ± 1.50E-02	4.36E-02 ± 3.83E-02	0.83	0.92
	TAG 52:3(FA 14:0)	3.77E-02 ± 1.58E-02	3.40E-02 ± 1.45E-02	3.83E-02 ± 2.53E-02	0.84	0.92
	TAG 52:3(FA 16:0)	1.95E+01 ± 5.59E+00	1.84E+01 ± 7.72E+00	2.72E+01 ± 1.34E+01	0.16	0.60
	TAG 52:3(FA 16:1)	1.67E+00 ± 3.35E-01	1.87E+00 ± 8.06E-01	1.77E+00 ± 6.62E-01	0.94	0.97
	TAG 52:3(FA 18:0)	2.38E-01 ± 5.06E-02	2.45E-01 ± 1.00E-01	3.23E-01 ± 1.53E-01	0.29	0.68
	TAG 52:3(FA 18:1)	1.95E+01 ± 5.18E+00	1.88E+01 ± 7.64E+00	2.63E+01 ± 1.28E+01	0.24	0.65
	TAG 52:3(FA 18:2)	1.83E+01 ± 5.22E+00	1.74E+01 ± 7.30E+00	2.54E+01 ± 1.24E+01	0.16	0.60
	TAG 52:3(FA 20:1)	2.65E-02 ± 9.78E-03	1.64E-02 ± 9.54E-03	3.68E-02 ± 1.44E-02	0.08	0.46
	TAG 52:3(FA 20:2)	2.71E-02 ± 8.93E-03	3.31E-02 ± 1.84E-02	2.90E-02 ± 1.54E-02	0.84	0.92
	TAG 52:3(FA 20:3)	4.58E-02 ± 1.61E-02	5.37E-02 ± 8.55E-03	4.42E-02 ± 2.65E-02	0.68	0.86
	TAG 52:4(FA 14:0)	4.89E-02 ± 1.73E-02	5.44E-02 ± 1.49E-02	5.21E-02 ± 2.34E-02	0.93	0.96
	TAG 52:4(FA 16:0)	7.98E+00 ± 2.86E+00	7.81E+00 ± 3.88E+00	1.23E+01 ± 6.58E+00	0.09	0.47
	TAG 52:4(FA 16:1)	1.91E+00 ± 5.20E-01	2.20E+00 ± 1.12E+00	2.32E+00 ± 9.51E-01	0.74	0.89
	TAG 52:4(FA 18:0)	3.91E-02 ± 1.02E-02	4.00E-02 ± 1.85E-02	4.54E-02 ± 2.27E-02	0.79	0.90
	TAG 52:4(FA 18:1)	3.83E+00 ± 1.09E+00	3.88E+00 ± 1.72E+00	4.95E+00 ± 2.35E+00	0.39	0.74
	TAG 52:4(FA 18:2)	1.10E+01 ± 4.02E+00	1.11E+01 ± 5.80E+00	1.73E+01 ± 9.10E+00	0.08	0.44
	TAG 52:4(FA 18:3)	3.08E+00 ± 9.41E-01	3.06E+00 ± 1.28E+00	4.23E+00 ± 2.07E+00	0.24	0.65
	TAG 52:4(FA 20:2)	1.49E-02 ± 8.76E-03	2.04E-02 ± 9.53E-03	2.05E-02 ± 1.33E-02	0.71	0.88
	TAG 52:4(FA 20:3)	8.14E-02 ± 1.98E-02	9.41E-02 ± 2.24E-02	8.41E-02 ± 2.50E-02	0.67	0.86
	TAG 52:4(FA 20:4)	1.76E-01 ± 4.98E-02	2.26E-01 ± 7.79E-02	2.17E-01 ± 8.59E-02	0.53	0.81
	TAG 52:5(FA 14:0)	8.61E-02 ± 2.73E-02	9.58E-02 ± 2.75E-02	9.54E-02 ± 3.79E-02	0.91	0.96
	TAG 52:5(FA 16:0)	1.44E+00 ± 5.11E-01	1.41E+00 ± 6.54E-01	2.28E+00 ± 1.27E+00	0.09	0.47
	TAG 52:5(FA 16:1)	8.86E-01 ± 2.78E-01	9.94E-01 ± 5.10E-01	1.19E+00 ± 5.41E-01	0.38	0.72
	TAG 52:5(FA 18:0)	8.23E-03 ± 3.63E-03	7.44E-03 ± 2.73E-03	9.81E-03 ± 7.11E-03	0.68	0.86
	TAG 52:5(FA 18:1)	5.59E-01 ± 1.35E-01	5.98E-01 ± 2.44E-01	6.91E-01 ± 3.01E-01	0.59	0.83
	TAG 52:5(FA 18:2)	2.22E+00 ± 7.47E-01	2.27E+00 ± 1.15E+00	3.34E+00 ± 1.67E+00	0.10	0.50
	TAG 52:5(FA 18:3)	1.93E+00 ± 6.19E-01	1.95E+00 ± 8.91E-01	2.92E+00 ± 1.47E+00	0.10	0.50
	TAG 52:5(FA 20:3)	4.71E-02 ± 1.12E-02	5.52E-02 ± 1.23E-02	5.39E-02 ± 1.90E-02	0.70	0.87
	TAG 52:5(FA 20:4)	2.64E-01 ± 6.85E-02	3.06E-01 ± 8.17E-02	2.98E-01 ± 1.10E-01	0.80	0.90
	TAG 52:5(FA 20:5)	4.37E-02 ± 1.41E-02	5.12E-02 ± 1.70E-02	4.95E-02 ± 2.14E-02	0.87	0.94
	TAG 52:5(FA 22:4)	1.58E-02 ± 6.00E-03	1.50E-02 ± 5.46E-03	1.78E-02 ± 1.01E-02	0.76	0.89
	TAG 52:6(FA 14:0)	5.60E-02 ± 1.82E-02	5.56E-02 ± 1.92E-02	5.97E-02 ± 2.82E-02	0.93	0.96
	TAG 52:6(FA 14:1)	3.29E-02 ± 9.46E-03	4.19E-02 ± 1.28E-02	4.76E-02 ± 1.17E-02	0.07	0.44
	TAG 52:6(FA 16:0)	1.36E-01 ± 5.09E-02	1.29E-01 ± 5.84E-02	1.84E-01 ± 9.79E-02	0.26	0.66
	TAG 52:6(FA 16:1)	1.71E-01 ± 5.86E-02	1.88E-01 ± 1.01E-01	2.15E-01 ± 1.03E-01	0.67	0.86
	TAG 52:6(FA 18:1)	1.23E-01 ± 3.26E-02	1.26E-01 ± 5.32E-02	1.46E-01 ± 6.54E-02	0.70	0.87
	TAG 52:6(FA 18:2)	3.64E-01 ± 1.26E-01	3.79E-01 ± 2.06E-01	4.93E-01 ± 2.36E-01	0.33	0.69
	TAG 52:6(FA 18:3)	4.56E-01 ± 1.51E-01	4.57E-01 ± 2.31E-01	6.09E-01 ± 2.93E-01	0.31	0.68
	TAG 52:6(FA 20:3)	7.74E-03 ± 2.79E-03	1.12E-02 ± 4.57E-03	8.73E-03 ± 4.02E-03	0.31	0.68
	TAG 52:6(FA 20:4)	1.71E-01 ± 5.37E-02	1.86E-01 ± 6.20E-02	1.99E-01 ± 7.41E-02	0.80	0.90
	TAG 52:6(FA 20:5)	7.40E-02 ± 2.28E-02	8.14E-02 ± 2.59E-02	7.16E-02 ± 2.83E-02	0.82	0.91
	TAG 52:6(FA 22:4)	9.84E-03 ± 7.08E-03	7.69E-03 ± 4.54E-03	1.17E-02 ± 9.33E-03	0.56	0.82
	TAG 52:6(FA 22:5)	5.88E-02 ± 1.86E-02	5.22E-02 ± 1.94E-02	5.60E-02 ± 2.70E-02	0.79	0.90
	TAG 52:6(FA 22:6)	1.08E-01 ± 3.83E-02	9.07E-02 ± 3.06E-02	1.09E-01 ± 6.14E-02	0.64	0.85
	TAG 52:7(FA 14:0)	1.21E-02 ± 5.11E-03	1.46E-02 ± 7.92E-03	1.44E-02 ± 7.94E-03	0.88	0.94
	TAG 52:7(FA 14:1)	1.36E-02 ± 5.06E-03	2.18E-02 ± 1.05E-02	1.58E-02 ± 6.30E-03	0.25	0.66
	TAG 52:7(FA 16:0)	3.61E-03 ± 1.71E-03	4.79E-03 ± 3.32E-03	4.16E-03 ± 2.71E-03	0.87	0.94
	TAG 52:7(FA 16:1)	1.70E-02 ± 7.11E-03	2.19E-02 ± 1.49E-02	2.13E-02 ± 1.16E-02	0.87	0.94
	TAG 52:7(FA 18:1)	4.76E-02 ± 1.90E-02	4.63E-02 ± 2.32E-02	5.50E-02 ± 3.20E-02	0.79	0.90
	TAG 52:7(FA 18:2)	5.77E-02 ± 2.43E-02	6.68E-02 ± 4.62E-02	8.37E-02 ± 4.60E-02	0.52	0.81
	TAG 52:7(FA 18:3)	4.72E-02 ± 1.85E-02	5.72E-02 ± 3.96E-02	6.68E-02 ± 3.73E-02	0.65	0.85
	TAG 52:7(FA 20:3)	2.37E-03 ± 9.77E-04	3.36E-03 ± 2.27E-03	2.54E-03 ± 1.76E-03	0.58	0.82
	TAG 52:7(FA 20:4)	2.89E-02 ± 1.03E-02	4.22E-02 ± 1.98E-02	3.72E-02 ± 1.78E-02	0.51	0.81
	TAG 52:7(FA 20:5)	3.28E-02 ± 1.37E-02	4.23E-02 ± 2.21E-02	3.94E-02 ± 2.06E-02	0.79	0.90
	TAG 52:7(FA 22:5)	2.32E-02 ± 1.12E-02	2.29E-02 ± 1.54E-02	2.86E-02 ± 1.82E-02	0.73	0.88
	TAG 52:7(FA 22:6)	1.80E-01 ± 7.55E-02	1.55E-01 ± 7.84E-02	1.92E-01 ± 1.17E-01	0.72	0.88
	TAG 53:2(FA 15:0)	1.31E-03 ± 8.23E-04	1.89E-03 ± 2.25E-03	1.77E-03 ± 1.09E-03	0.93	0.97
	TAG 53:2(FA 16:0)	9.54E-03 ± 5.18E-03	9.61E-03 ± 6.05E-03	1.07E-02 ± 4.84E-03	0.91	0.96
	TAG 53:2(FA 17:0)	9.12E-02 ± 4.61E-02	8.03E-02 ± 4.52E-02	1.03E-01 ± 5.89E-02	0.70	0.87
	TAG 53:2(FA 17:1)	1.14E-02 ± 5.25E-03	1.16E-02 ± 6.54E-03	1.47E-02 ± 8.75E-03	0.69	0.87
	TAG 53:2(FA 18:1)	1.54E-01 ± 7.93E-02	1.38E-01 ± 7.75E-02	1.64E-01 ± 9.10E-02	0.81	0.90
	TAG 53:2(FA 19:1)	4.51E-02 ± 2.29E-02	3.68E-02 ± 1.98E-02	6.55E-02 ± 5.25E-02	0.36	0.71
	TAG 53:3(FA 15:0)	2.21E-03 ± 1.10E-03	2.75E-03 ± 2.72E-03	2.17E-03 ± 1.33E-03	0.86	0.93
	TAG 53:3(FA 16:0)	6.90E-03 ± 3.89E-03	7.16E-03 ± 3.35E-03	8.79E-03 ± 3.79E-03	0.59	0.83
	TAG 53:3(FA 17:0)	1.17E-01 ± 5.66E-02	9.89E-02 ± 4.26E-02	1.42E-01 ± 6.69E-02	0.31	0.68
	TAG 53:3(FA 17:1)	9.28E-02 ± 3.62E-02	8.82E-02 ± 3.16E-02	1.07E-01 ± 5.36E-02	0.70	0.87
	TAG 53:3(FA 18:0)	6.53E-03 ± 2.90E-03	5.59E-03 ± 2.10E-03	8.53E-03 ± 4.40E-03	0.27	0.67
	TAG 53:3(FA 18:1)	2.11E-01 ± 9.27E-02	1.88E-01 ± 7.70E-02	2.40E-01 ± 1.18E-01	0.60	0.83
	TAG 53:3(FA 18:2)	1.14E-01 ± 5.70E-02	9.88E-02 ± 4.22E-02	1.38E-01 ± 6.51E-02	0.34	0.70
	TAG 53:3(FA 19:1)	3.30E-02 ± 1.41E-02	2.78E-02 ± 1.25E-02	4.85E-02 ± 3.25E-02	0.23	0.65
	TAG 53:3(FA 19:2)	5.83E-02 ± 2.57E-02	5.96E-02 ± 2.44E-02	7.67E-02 ± 4.00E-02	0.49	0.80
	TAG 53:4(FA 17:0)	4.77E-02 ± 2.70E-02	4.65E-02 ± 2.41E-02	6.34E-02 ± 3.35E-02	0.34	0.70
	TAG 53:4(FA 17:1)	8.90E-02 ± 3.59E-02	1.01E-01 ± 3.68E-02	1.17E-01 ± 6.11E-02	0.60	0.83
	TAG 53:4(FA 18:1)	8.76E-02 ± 3.76E-02	9.32E-02 ± 3.95E-02	1.13E-01 ± 6.14E-02	0.61	0.83
	TAG 53:4(FA 18:2)	1.25E-01 ± 6.44E-02	1.29E-01 ± 6.18E-02	1.64E-01 ± 8.41E-02	0.47	0.79
	TAG 53:4(FA 18:3)	1.79E-02 ± 8.58E-03	1.85E-02 ± 8.24E-03	2.12E-02 ± 1.02E-02	0.78	0.90
	TAG 53:4(FA 19:2)	4.43E-02 ± 2.10E-02	5.35E-02 ± 2.41E-02	6.14E-02 ± 3.26E-02	0.51	0.81
	TAG 53:4(FA 19:3)	1.08E-02 ± 4.51E-03	1.47E-02 ± 5.92E-03	1.33E-02 ± 5.59E-03	0.57	0.82
	TAG 53:5(FA 15:0)	1.15E-02 ± 5.78E-03	1.07E-02 ± 1.35E-02	8.60E-03 ± 5.00E-03	0.76	0.89
	TAG 53:5(FA 17:0)	7.81E-03 ± 2.79E-03	5.69E-03 ± 3.32E-03	1.05E-02 ± 5.87E-03	0.07	0.42
	TAG 53:5(FA 17:1)	3.63E-02 ± 1.17E-02	2.81E-02 ± 1.54E-02	4.76E-02 ± 2.58E-02	0.13	0.56
	TAG 53:5(FA 18:1)	1.84E-02 ± 6.11E-03	1.36E-02 ± 7.67E-03	2.48E-02 ± 1.41E-02	0.11	0.51
	TAG 53:5(FA 18:2)	4.87E-02 ± 2.06E-02	3.66E-02 ± 2.27E-02	6.83E-02 ± 3.92E-02	0.09	0.47
	TAG 53:5(FA 18:3)	2.00E-02 ± 7.05E-03	1.48E-02 ± 8.18E-03	2.55E-02 ± 1.41E-02	0.13	0.55
	TAG 53:5(FA 19:2)	9.94E-03 ± 2.63E-03	8.50E-03 ± 4.71E-03	1.25E-02 ± 7.05E-03	0.24	0.65
	TAG 53:5(FA 19:3)	9.01E-03 ± 3.18E-03	8.24E-03 ± 4.47E-03	1.13E-02 ± 6.11E-03	0.38	0.73
	TAG 53:5(FA 20:4)	7.84E-03 ± 3.05E-03	6.50E-03 ± 3.55E-03	7.94E-03 ± 4.20E-03	0.52	0.81
	TAG 54:1(FA 16:0)	6.54E-02 ± 2.83E-02	6.46E-02 ± 2.05E-02	7.75E-02 ± 5.11E-02	0.75	0.89
	TAG 54:1(FA 18:0)	2.81E-01 ± 1.19E-01	2.52E-01 ± 9.17E-02	3.13E-01 ± 1.91E-01	0.70	0.87
	TAG 54:1(FA 18:1)	2.58E-01 ± 9.86E-02	2.41E-01 ± 7.78E-02	3.05E-01 ± 1.99E-01	0.65	0.85
	TAG 54:1(FA 22:1)	1.85E-03 ± 1.06E-03	1.44E-03 ± 7.46E-04	2.30E-03 ± 1.88E-03	0.29	0.68
	TAG 54:2(FA 18:0)	2.71E+00 ± 7.57E-01	2.49E+00 ± 8.73E-01	3.29E+00 ± 1.66E+00	0.46	0.79
	TAG 54:2(FA 18:1)	5.81E+00 ± 1.68E+00	5.31E+00 ± 1.85E+00	6.94E+00 ± 3.57E+00	0.49	0.80
	TAG 54:2(FA 18:2)	2.08E-01 ± 4.82E-02	1.97E-01 ± 6.54E-02	2.93E-01 ± 1.53E-01	0.18	0.60
	TAG 54:2(FA 20:1)	1.48E-01 ± 3.55E-02	1.46E-01 ± 4.84E-02	1.79E-01 ± 9.21E-02	0.57	0.82
	TAG 54:3(FA 16:0)	2.45E-01 ± 6.43E-02	2.70E-01 ± 8.73E-02	3.15E-01 ± 1.32E-01	0.43	0.77
	TAG 54:3(FA 18:0)	4.43E+00 ± 1.14E+00	4.01E+00 ± 1.36E+00	5.80E+00 ± 2.69E+00	0.20	0.63
	TAG 54:3(FA 18:1)	5.30E+01 ± 1.61E+01	4.69E+01 ± 1.71E+01	6.12E+01 ± 3.18E+01	0.54	0.81
	TAG 54:3(FA 18:2)	4.88E+00 ± 1.23E+00	4.44E+00 ± 1.51E+00	6.43E+00 ± 3.01E+00	0.20	0.63
	TAG 54:3(FA 20:2)	1.42E-01 ± 3.65E-02	1.80E-01 ± 5.13E-02	1.68E-01 ± 5.23E-02	0.47	0.79
	TAG 54:4(FA 16:0)	2.99E-01 ± 8.44E-02	3.57E-01 ± 1.30E-01	3.46E-01 ± 1.17E-01	0.71	0.87
	TAG 54:4(FA 16:1)	4.32E-02 ± 1.54E-02	5.51E-02 ± 2.53E-02	4.25E-02 ± 3.01E-02	0.64	0.84
	TAG 54:4(FA 18:0)	1.95E+00 ± 5.81E-01	1.85E+00 ± 6.94E-01	2.83E+00 ± 1.22E+00	0.07	0.43
	TAG 54:4(FA 18:1)	5.12E+01 ± 1.35E+01	4.57E+01 ± 1.60E+01	6.67E+01 ± 3.33E+01	0.25	0.65
	TAG 54:4(FA 18:2)	2.77E+01 ± 7.13E+00	2.49E+01 ± 8.60E+00	3.69E+01 ± 1.82E+01	0.20	0.63
	TAG 54:4(FA 20:1)	1.87E-02 ± 9.94E-03	2.33E-02 ± 1.96E-02	1.58E-02 ± 6.13E-03	0.75	0.89
	TAG 54:4(FA 20:2)	1.30E-01 ± 3.37E-02	1.56E-01 ± 4.54E-02	1.70E-01 ± 5.69E-02	0.37	0.71
	TAG 54:4(FA 20:3)	4.16E-01 ± 8.94E-02	5.07E-01 ± 9.09E-02	4.58E-01 ± 1.08E-01	0.35	0.71
	TAG 54:5(FA 16:0)	5.60E-01 ± 1.57E-01	6.68E-01 ± 2.15E-01	6.61E-01 ± 2.13E-01	0.65	0.85
	TAG 54:5(FA 16:1)	6.89E-02 ± 1.66E-02	8.74E-02 ± 2.47E-02	8.01E-02 ± 2.72E-02	0.50	0.80
	TAG 54:5(FA 18:0)	3.63E-01 ± 1.09E-01	3.41E-01 ± 1.24E-01	5.29E-01 ± 2.43E-01	0.07	0.44
	TAG 54:5(FA 18:1)	2.05E+01 ± 5.48E+00	1.81E+01 ± 6.37E+00	2.95E+01 ± 1.52E+01	0.11	0.52
	TAG 54:5(FA 18:2)	2.54E+01 ± 7.01E+00	2.24E+01 ± 8.28E+00	3.86E+01 ± 1.99E+01	0.07	0.43
	TAG 54:5(FA 18:3)	4.82E+00 ± 1.23E+00	4.39E+00 ± 1.43E+00	6.39E+00 ± 3.09E+00	0.22	0.64
	TAG 54:5(FA 20:2)	3.32E-02 ± 1.55E-02	4.48E-02 ± 1.13E-02	4.78E-02 ± 1.30E-02	0.22	0.64
	TAG 54:5(FA 20:3)	3.31E-01 ± 7.50E-02	3.93E-01 ± 7.75E-02	4.14E-01 ± 1.27E-01	0.38	0.73
	TAG 54:5(FA 20:4)	1.56E+00 ± 3.97E-01	1.82E+00 ± 4.98E-01	1.82E+00 ± 5.04E-01	0.60	0.83
	TAG 54:5(FA 22:5)	7.22E-02 ± 3.35E-02	9.86E-02 ± 4.32E-02	8.31E-02 ± 3.19E-02	0.42	0.76
	TAG 54:6(FA 14:0)	5.64E-02 ± 2.39E-02	6.06E-02 ± 2.62E-02	5.82E-02 ± 2.35E-02	0.98	0.99
	TAG 54:6(FA 16:0)	4.32E-01 ± 1.31E-01	5.00E-01 ± 1.61E-01	5.48E-01 ± 2.06E-01	0.46	0.79
	TAG 54:6(FA 16:1)	1.06E-01 ± 2.31E-02	1.43E-01 ± 4.11E-02	1.22E-01 ± 3.43E-02	0.26	0.66
	TAG 54:6(FA 18:0)	3.19E-02 ± 6.53E-03	3.30E-02 ± 1.11E-02	4.94E-02 ± 2.35E-02	0.08	0.46
	TAG 54:6(FA 18:1)	3.70E+00 ± 1.11E+00	3.45E+00 ± 1.29E+00	5.55E+00 ± 2.96E+00	0.11	0.52
	TAG 54:6(FA 18:2)	9.76E+00 ± 3.36E+00	8.96E+00 ± 3.88E+00	1.65E+01 ± 8.89E+00	<0.05	0.32
	TAG 54:6(FA 18:3)	4.20E+00 ± 1.26E+00	4.00E+00 ± 1.54E+00	6.40E+00 ± 3.20E+00	0.09	0.47
	TAG 54:6(FA 20:3)	8.91E-02 ± 1.90E-02	1.05E-01 ± 2.43E-02	1.02E-01 ± 3.25E-02	0.67	0.86
	TAG 54:6(FA 20:4)	1.09E+00 ± 3.16E-01	1.35E+00 ± 4.50E-01	1.45E+00 ± 4.70E-01	0.31	0.68
	TAG 54:6(FA 20:5)	3.89E-01 ± 1.06E-01	4.70E-01 ± 1.38E-01	4.34E-01 ± 1.44E-01	0.65	0.85
	TAG 54:6(FA 22:4)	1.64E-02 ± 7.52E-03	1.87E-02 ± 9.45E-03	1.77E-02 ± 8.07E-03	0.92	0.96
	TAG 54:6(FA 22:5)	9.28E-02 ± 2.97E-02	9.57E-02 ± 2.56E-02	9.78E-02 ± 3.84E-02	0.98	0.99
	TAG 54:6(FA 22:6)	2.45E-01 ± 7.16E-02	2.31E-01 ± 6.60E-02	2.82E-01 ± 1.42E-01	0.51	0.81
	TAG 54:7(FA 14:0)	8.80E-02 ± 2.90E-02	8.49E-02 ± 2.95E-02	9.25E-02 ± 3.86E-02	0.88	0.94
	TAG 54:7(FA 14:1)	7.42E-03 ± 1.97E-03	9.87E-03 ± 4.36E-03	6.65E-03 ± 9.22E-04	0.15	0.58
	TAG 54:7(FA 16:0)	9.12E-02 ± 2.65E-02	1.09E-01 ± 3.65E-02	1.09E-01 ± 3.89E-02	0.67	0.86
	TAG 54:7(FA 16:1)	7.70E-02 ± 1.89E-02	9.84E-02 ± 2.91E-02	8.42E-02 ± 2.26E-02	0.37	0.72
	TAG 54:7(FA 18:1)	3.79E-01 ± 9.34E-02	3.84E-01 ± 1.27E-01	5.26E-01 ± 2.37E-01	0.20	0.63
	TAG 54:7(FA 18:2)	1.75E+00 ± 5.84E-01	1.71E+00 ± 7.64E-01	2.97E+00 ± 1.50E+00	<0.05	0.32
	TAG 54:7(FA 18:3)	1.59E+00 ± 4.86E-01	1.57E+00 ± 6.33E-01	2.59E+00 ± 1.25E+00	<0.05	0.36
	TAG 54:7(FA 20:3)	1.57E-02 ± 3.60E-03	1.88E-02 ± 4.44E-03	1.77E-02 ± 5.63E-03	0.54	0.81
	TAG 54:7(FA 20:4)	2.54E-01 ± 5.79E-02	3.27E-01 ± 1.01E-01	3.10E-01 ± 8.71E-02	0.37	0.72
	TAG 54:7(FA 20:5)	2.59E-01 ± 7.44E-02	3.29E-01 ± 1.03E-01	3.09E-01 ± 9.95E-02	0.51	0.81
	TAG 54:7(FA 22:5)	5.12E-02 ± 2.03E-02	5.52E-02 ± 1.93E-02	5.61E-02 ± 2.26E-02	0.96	0.98
	TAG 54:7(FA 22:6)	3.19E-01 ± 9.98E-02	2.88E-01 ± 8.10E-02	3.12E-01 ± 1.42E-01	0.81	0.91
	TAG 54:8(FA 14:0)	3.81E-02 ± 1.87E-02	3.27E-02 ± 1.18E-02	3.99E-02 ± 1.96E-02	0.63	0.84
	TAG 54:8(FA 14:1)	2.63E-02 ± 7.72E-03	3.14E-02 ± 9.58E-03	2.98E-02 ± 1.07E-02	0.56	0.82
	TAG 54:8(FA 16:1)	1.09E-02 ± 5.11E-03	1.37E-02 ± 7.27E-03	1.13E-02 ± 7.53E-03	0.81	0.91
	TAG 54:8(FA 18:1)	1.10E-02 ± 6.44E-03	1.27E-02 ± 3.62E-03	1.06E-02 ± 6.10E-03	0.81	0.91
	TAG 54:8(FA 18:2)	1.95E-01 ± 7.95E-02	1.83E-01 ± 8.15E-02	3.02E-01 ± 1.51E-01	0.06	0.42
	TAG 54:8(FA 18:3)	3.26E-01 ± 1.29E-01	3.04E-01 ± 1.40E-01	5.17E-01 ± 2.62E-01	0.07	0.42
	TAG 54:8(FA 20:4)	4.48E-02 ± 1.50E-02	5.69E-02 ± 1.88E-02	5.23E-02 ± 1.88E-02	0.62	0.84
	TAG 54:8(FA 20:5)	6.33E-02 ± 2.22E-02	7.60E-02 ± 2.80E-02	7.19E-02 ± 2.75E-02	0.80	0.90
	TAG 54:8(FA 22:5)	1.24E-02 ± 1.09E-02	7.84E-03 ± 2.54E-03	6.90E-03 ± 5.95E-03	0.39	0.73
	TAG 54:8(FA 22:6)	1.85E-01 ± 7.84E-02	1.50E-01 ± 4.76E-02	1.92E-01 ± 9.82E-02	0.49	0.80
	TAG 54:9(FA 18:3)	5.23E-02 ± 2.37E-02	6.93E-02 ± 5.20E-02	5.59E-02 ± 3.72E-02	0.86	0.94
	TAG 55:3(FA 17:0)	4.43E-04 ± 3.51E-04	4.86E-04 ± 5.05E-04	4.50E-04 ± 4.04E-04	0.99	1.00
	TAG 55:3(FA 17:1)	6.43E-04 ± 5.77E-04	4.29E-04 ± 3.82E-04	4.00E-04 ± 2.00E-04	0.50	0.80
	TAG 55:3(FA 18:0)	6.17E-04 ± 5.31E-04	4.17E-04 ± 4.26E-04	5.29E-04 ± 3.09E-04	0.66	0.86
	TAG 55:3(FA 18:1)	2.01E-02 ± 1.65E-02	1.31E-02 ± 8.94E-03	1.61E-02 ± 5.90E-03	0.46	0.79
	TAG 55:3(FA 18:2)	3.87E-03 ± 3.17E-03	2.46E-03 ± 1.73E-03	3.34E-03 ± 1.35E-03	0.48	0.80
	TAG 55:3(FA 19:0)	2.82E-02 ± 1.68E-02	1.39E-02 ± 8.16E-03	3.27E-02 ± 2.58E-02	0.20	0.63
	TAG 55:3(FA 19:1)	4.11E-02 ± 2.60E-02	2.32E-02 ± 1.28E-02	4.50E-02 ± 3.13E-02	0.26	0.66
	TAG 55:3(FA 20:1)	6.57E-04 ± 5.50E-04	4.83E-04 ± 3.49E-04	3.83E-04 ± 3.31E-04	0.48	0.79
	TAG 55:3(FA 21:1)	1.35E-03 ± 1.31E-03	1.04E-03 ± 7.44E-04	1.67E-03 ± 7.11E-04	0.44	0.78
	TAG 55:3(FA 21:2)	1.27E-03 ± 1.00E-03	9.71E-04 ± 5.56E-04	1.19E-03 ± 4.26E-04	0.63	0.84
	TAG 55:4(FA 17:0)	5.83E-04 ± 2.99E-04	7.86E-04 ± 6.39E-04	6.71E-04 ± 3.45E-04	0.82	0.91
	TAG 55:4(FA 18:1)	7.19E-03 ± 3.76E-03	8.47E-03 ± 7.15E-03	1.00E-02 ± 5.98E-03	0.74	0.89
	TAG 55:4(FA 18:2)	8.06E-03 ± 4.16E-03	8.41E-03 ± 6.83E-03	1.18E-02 ± 7.31E-03	0.50	0.80
	TAG 55:4(FA 19:0)	8.70E-03 ± 4.06E-03	7.29E-03 ± 6.14E-03	1.72E-02 ± 1.12E-02	0.06	0.42
	TAG 55:4(FA 19:1)	2.71E-02 ± 1.14E-02	2.54E-02 ± 2.03E-02	4.79E-02 ± 2.94E-02	0.12	0.55
	TAG 55:4(FA 19:2)	2.83E-02 ± 1.35E-02	2.99E-02 ± 2.11E-02	4.24E-02 ± 2.09E-02	0.33	0.70
	TAG 55:4(FA 20:3)	7.29E-04 ± 5.22E-04	9.00E-04 ± 7.05E-04	1.07E-03 ± 6.32E-04	0.72	0.88
	TAG 55:5(FA 17:0)	1.46E-03 ± 9.81E-04	1.38E-03 ± 6.50E-04	1.77E-03 ± 4.37E-04	0.80	0.90
	TAG 55:5(FA 18:1)	2.44E-03 ± 1.73E-03	2.86E-03 ± 1.62E-03	3.48E-03 ± 1.07E-03	0.69	0.87
	TAG 55:5(FA 18:2)	4.46E-03 ± 2.97E-03	4.50E-03 ± 2.21E-03	7.23E-03 ± 2.69E-03	0.27	0.67
	TAG 55:5(FA 18:3)	1.10E-03 ± 7.28E-04	1.18E-03 ± 7.50E-04	1.40E-03 ± 6.10E-04	0.85	0.93
	TAG 55:5(FA 19:1)	1.17E-02 ± 5.72E-03	9.62E-03 ± 2.44E-03	1.94E-02 ± 7.81E-03	0.07	0.44
	TAG 55:5(FA 19:2)	3.21E-02 ± 2.06E-02	3.06E-02 ± 8.34E-03	5.22E-02 ± 1.67E-02	0.13	0.55
	TAG 55:5(FA 19:3)	5.49E-03 ± 3.40E-03	6.12E-03 ± 2.98E-03	8.05E-03 ± 2.99E-03	0.51	0.81
	TAG 55:5(FA 20:3)	9.86E-04 ± 5.46E-04	1.28E-03 ± 8.44E-04	1.35E-03 ± 4.46E-04	0.55	0.82
	TAG 55:5(FA 20:4)	3.61E-03 ± 2.11E-03	4.08E-03 ± 1.88E-03	4.60E-03 ± 1.00E-03	0.75	0.89
	TAG 55:6(FA 15:0)	2.38E-03 ± 2.09E-03	2.10E-03 ± 2.63E-03	1.21E-03 ± 1.04E-03	0.25	0.66
	TAG 55:6(FA 16:0)	1.18E-03 ± 9.11E-04	1.13E-03 ± 6.12E-04	1.00E-03 ± 7.44E-04	0.58	0.82
	TAG 55:6(FA 17:0)	1.27E-03 ± 9.29E-04	1.12E-03 ± 4.83E-04	1.03E-03 ± 4.27E-04	0.61	0.83
	TAG 55:6(FA 17:1)	2.38E-03 ± 2.13E-03	2.43E-03 ± 1.23E-03	1.90E-03 ± 8.93E-04	0.47	0.79
	TAG 55:6(FA 18:1)	2.58E-03 ± 2.15E-03	2.48E-03 ± 1.12E-03	1.84E-03 ± 1.06E-03	0.36	0.71
	TAG 55:6(FA 18:2)	1.92E-03 ± 1.86E-03	2.05E-03 ± 7.29E-04	1.67E-03 ± 1.22E-03	0.65	0.85
	TAG 55:6(FA 19:2)	1.97E-02 ± 1.45E-02	1.60E-02 ± 3.79E-03	2.03E-02 ± 1.30E-02	0.55	0.82
	TAG 55:6(FA 19:3)	8.42E-03 ± 6.55E-03	7.13E-03 ± 2.69E-03	6.69E-03 ± 3.91E-03	0.44	0.78
	TAG 55:6(FA 20:4)	5.62E-03 ± 4.62E-03	5.40E-03 ± 1.93E-03	4.10E-03 ± 1.98E-03	0.35	0.70
	TAG 55:6(FA 21:4)	6.37E-03 ± 6.50E-03	4.33E-03 ± 1.06E-03	4.26E-03 ± 1.69E-03	0.15	0.60
	TAG 55:6(FA 21:5)	4.78E-03 ± 3.26E-03	4.00E-03 ± 1.43E-03	4.10E-03 ± 2.09E-03	0.47	0.79
	TAG 55:6(FA 22:5)	1.20E-03 ± 9.63E-04	1.15E-03 ± 6.16E-04	8.43E-04 ± 4.79E-04	0.28	0.67
	TAG 55:6(FA 22:6)	7.83E-04 ± 4.22E-04	8.20E-04 ± 5.07E-04	5.83E-04 ± 3.13E-04	0.48	0.80
	TAG 56:1(FA 16:0)	4.45E-02 ± 3.94E-02	3.38E-02 ± 2.42E-02	8.38E-02 ± 7.94E-02	0.19	0.63
	TAG 56:1(FA 16:1)	6.57E-04 ± 5.77E-04	5.71E-04 ± 4.35E-04	1.09E-03 ± 6.67E-04	0.07	0.44
	TAG 56:1(FA 18:0)	1.80E-02 ± 1.44E-02	1.40E-02 ± 1.01E-02	3.35E-02 ± 3.19E-02	0.21	0.63
	TAG 56:1(FA 18:1)	6.04E-02 ± 5.25E-02	4.61E-02 ± 3.25E-02	1.11E-01 ± 1.06E-01	0.21	0.63
	TAG 56:1(FA 22:0)	4.25E-02 ± 3.66E-02	3.23E-02 ± 2.25E-02	7.98E-02 ± 7.67E-02	0.20	0.63
	TAG 56:10(FA 18:2)	9.90E-03 ± 7.35E-03	7.60E-03 ± 1.75E-03	3.73E-03 ± 2.95E-03	0.09	0.48
	TAG 56:10(FA 18:3)	2.20E-02 ± 2.11E-02	1.93E-02 ± 6.05E-03	1.91E-02 ± 1.31E-02	0.84	0.92
	TAG 56:10(FA 20:4)	2.29E-02 ± 1.99E-02	2.24E-02 ± 5.27E-03	1.88E-02 ± 1.33E-02	0.84	0.92
	TAG 56:10(FA 20:5)	6.23E-02 ± 4.67E-02	5.63E-02 ± 1.34E-02	6.27E-02 ± 4.31E-02	0.86	0.94
	TAG 56:2(FA 16:0)	5.02E-02 ± 1.99E-02	4.54E-02 ± 1.72E-02	7.13E-02 ± 5.41E-02	0.33	0.69
	TAG 56:2(FA 16:1)	3.61E-03 ± 1.98E-03	3.77E-03 ± 1.75E-03	3.94E-03 ± 2.44E-03	0.97	0.98
	TAG 56:2(FA 18:0)	5.80E-02 ± 2.23E-02	5.36E-02 ± 2.29E-02	7.22E-02 ± 4.98E-02	0.57	0.82
	TAG 56:2(FA 18:1)	3.75E-01 ± 1.64E-01	3.52E-01 ± 1.55E-01	4.71E-01 ± 3.42E-01	0.60	0.83
	TAG 56:2(FA 18:2)	4.70E-02 ± 1.98E-02	4.31E-02 ± 1.66E-02	7.01E-02 ± 5.27E-02	0.28	0.67
	TAG 56:2(FA 20:0)	1.86E-01 ± 8.13E-02	1.74E-01 ± 7.61E-02	2.35E-01 ± 1.72E-01	0.60	0.83
	TAG 56:2(FA 22:0)	3.37E-02 ± 1.44E-02	3.12E-02 ± 1.25E-02	4.98E-02 ± 3.69E-02	0.29	0.68
	TAG 56:2(FA 22:1)	2.15E-02 ± 7.48E-03	1.86E-02 ± 7.68E-03	2.65E-02 ± 1.99E-02	0.46	0.79
	TAG 56:3(FA 14:0)	1.43E-03 ± 9.16E-04	1.41E-03 ± 8.86E-04	1.69E-03 ± 1.13E-03	0.78	0.90
	TAG 56:3(FA 16:0)	2.29E-02 ± 5.93E-03	2.17E-02 ± 7.75E-03	3.13E-02 ± 1.86E-02	0.25	0.65
	TAG 56:3(FA 16:1)	3.71E-03 ± 1.26E-03	3.46E-03 ± 1.32E-03	4.31E-03 ± 2.40E-03	0.48	0.80
	TAG 56:3(FA 18:0)	5.27E-02 ± 1.16E-02	5.19E-02 ± 1.67E-02	6.81E-02 ± 3.24E-02	0.34	0.70
	TAG 56:3(FA 18:1)	8.80E-01 ± 2.41E-01	7.96E-01 ± 3.00E-01	1.07E+00 ± 6.11E-01	0.46	0.79
	TAG 56:3(FA 18:2)	2.12E-01 ± 5.13E-02	1.91E-01 ± 6.29E-02	2.99E-01 ± 1.81E-01	0.21	0.63
	TAG 56:3(FA 18:3)	6.66E-03 ± 1.68E-03	6.03E-03 ± 2.12E-03	1.02E-02 ± 6.96E-03	0.18	0.60
	TAG 56:3(FA 20:0)	1.89E-01 ± 4.79E-02	1.69E-01 ± 5.77E-02	2.67E-01 ± 1.63E-01	0.21	0.63
	TAG 56:3(FA 20:1)	4.30E-01 ± 1.19E-01	3.85E-01 ± 1.48E-01	5.09E-01 ± 2.92E-01	0.51	0.81
	TAG 56:3(FA 22:0)	5.74E-03 ± 2.04E-03	5.36E-03 ± 1.72E-03	8.09E-03 ± 5.09E-03	0.26	0.66
	TAG 56:3(FA 22:1)	1.31E-02 ± 3.42E-03	1.17E-02 ± 4.31E-03	1.86E-02 ± 1.18E-02	0.16	0.60
	TAG 56:3(FA 22:2)	7.64E-03 ± 1.91E-03	7.94E-03 ± 3.17E-03	8.41E-03 ± 3.08E-03	0.91	0.96
	TAG 56:4(FA 16:0)	3.25E-02 ± 7.94E-03	3.80E-02 ± 1.21E-02	3.84E-02 ± 1.44E-02	0.76	0.89
	TAG 56:4(FA 16:1)	2.60E-03 ± 9.38E-04	3.01E-03 ± 1.38E-03	2.94E-03 ± 1.38E-03	0.97	0.98
	TAG 56:4(FA 18:0)	6.74E-02 ± 1.45E-02	8.05E-02 ± 2.35E-02	8.08E-02 ± 2.43E-02	0.56	0.82
	TAG 56:4(FA 18:1)	6.76E-01 ± 1.22E-01	7.09E-01 ± 2.19E-01	8.45E-01 ± 3.60E-01	0.48	0.80
	TAG 56:4(FA 18:2)	4.60E-01 ± 8.45E-02	4.45E-01 ± 1.34E-01	6.35E-01 ± 3.23E-01	0.21	0.63
	TAG 56:4(FA 18:3)	3.19E-02 ± 6.10E-03	3.09E-02 ± 8.80E-03	4.47E-02 ± 2.42E-02	0.22	0.64
	TAG 56:4(FA 20:0)	7.37E-02 ± 1.08E-02	7.25E-02 ± 1.84E-02	1.10E-01 ± 6.04E-02	0.14	0.57
	TAG 56:4(FA 20:1)	4.14E-01 ± 8.18E-02	3.93E-01 ± 1.23E-01	5.45E-01 ± 2.77E-01	0.28	0.67
	TAG 56:4(FA 20:2)	2.08E-01 ± 3.97E-02	2.71E-01 ± 9.70E-02	2.44E-01 ± 6.79E-02	0.34	0.70
	TAG 56:4(FA 22:1)	1.69E-03 ± 9.92E-04	1.54E-03 ± 5.27E-04	3.46E-03 ± 1.69E-03	0.07	0.43
	TAG 56:4(FA 22:2)	5.66E-03 ± 1.61E-03	6.83E-03 ± 2.21E-03	6.80E-03 ± 2.18E-03	0.64	0.84
	TAG 56:4(FA 22:3)	2.09E-02 ± 4.82E-03	2.29E-02 ± 5.95E-03	2.25E-02 ± 7.13E-03	0.91	0.96
	TAG 56:5(FA 16:0)	1.52E-01 ± 4.47E-02	1.80E-01 ± 6.89E-02	1.80E-01 ± 5.62E-02	0.70	0.87
	TAG 56:5(FA 18:0)	1.84E-01 ± 4.26E-02	2.32E-01 ± 9.61E-02	2.00E-01 ± 5.69E-02	0.50	0.80
	TAG 56:5(FA 18:1)	8.28E-01 ± 1.87E-01	9.80E-01 ± 2.44E-01	9.28E-01 ± 2.77E-01	0.61	0.83
	TAG 56:5(FA 18:2)	4.18E-01 ± 1.13E-01	4.40E-01 ± 1.26E-01	5.75E-01 ± 2.29E-01	0.16	0.60
	TAG 56:5(FA 18:3)	7.99E-02 ± 1.63E-02	7.86E-02 ± 2.13E-02	1.06E-01 ± 5.08E-02	0.30	0.68
	TAG 56:5(FA 20:0)	1.50E-02 ± 3.07E-03	1.51E-02 ± 3.53E-03	2.17E-02 ± 1.13E-02	0.18	0.60
	TAG 56:5(FA 20:1)	1.83E-01 ± 4.36E-02	1.70E-01 ± 4.84E-02	2.50E-01 ± 1.20E-01	0.16	0.60
	TAG 56:5(FA 20:2)	2.55E-01 ± 5.82E-02	3.16E-01 ± 8.17E-02	3.23E-01 ± 8.99E-02	0.29	0.68
	TAG 56:5(FA 20:3)	6.23E-01 ± 1.14E-01	7.55E-01 ± 1.49E-01	6.46E-01 ± 1.63E-01	0.28	0.67
	TAG 56:5(FA 20:4)	5.79E-01 ± 1.21E-01	7.28E-01 ± 2.62E-01	6.33E-01 ± 1.62E-01	0.44	0.78
	TAG 56:5(FA 22:4)	1.73E-01 ± 6.08E-02	2.00E-01 ± 7.89E-02	2.12E-01 ± 6.67E-02	0.57	0.82
	TAG 56:5(FA 22:5)	4.79E-02 ± 1.27E-02	5.41E-02 ± 1.95E-02	5.38E-02 ± 1.75E-02	0.80	0.90
	TAG 56:6(FA 16:0)	4.23E-01 ± 1.48E-01	5.30E-01 ± 2.44E-01	5.06E-01 ± 1.60E-01	0.61	0.83
	TAG 56:6(FA 18:0)	1.70E-01 ± 4.35E-02	2.14E-01 ± 8.73E-02	2.07E-01 ± 5.89E-02	0.47	0.79
	TAG 56:6(FA 18:1)	1.75E+00 ± 4.25E-01	2.20E+00 ± 5.76E-01	1.94E+00 ± 4.67E-01	0.37	0.71
	TAG 56:6(FA 18:2)	6.08E-01 ± 1.82E-01	7.50E-01 ± 2.10E-01	8.06E-01 ± 2.32E-01	0.23	0.65
	TAG 56:6(FA 18:3)	9.12E-02 ± 2.53E-02	1.05E-01 ± 2.67E-02	1.22E-01 ± 3.98E-02	0.28	0.67
	TAG 56:6(FA 20:1)	3.84E-02 ± 1.11E-02	4.08E-02 ± 1.25E-02	5.49E-02 ± 2.67E-02	0.25	0.65
	TAG 56:6(FA 20:2)	1.43E-01 ± 3.78E-02	1.83E-01 ± 5.05E-02	1.99E-01 ± 5.15E-02	0.14	0.57
	TAG 56:6(FA 20:3)	7.92E-01 ± 1.56E-01	9.93E-01 ± 2.21E-01	9.53E-01 ± 2.32E-01	0.25	0.65
	TAG 56:6(FA 20:4)	2.88E+00 ± 7.09E-01	3.62E+00 ± 9.07E-01	3.22E+00 ± 7.37E-01	0.35	0.70
	TAG 56:6(FA 22:4)	1.53E-01 ± 5.47E-02	1.85E-01 ± 7.81E-02	2.04E-01 ± 6.55E-02	0.34	0.70
	TAG 56:6(FA 22:5)	6.11E-01 ± 1.81E-01	7.20E-01 ± 2.61E-01	6.91E-01 ± 1.93E-01	0.68	0.86
	TAG 56:7(FA 16:0)	7.08E-01 ± 2.25E-01	7.30E-01 ± 2.80E-01	8.05E-01 ± 2.96E-01	0.74	0.89
	TAG 56:7(FA 16:1)	8.12E-02 ± 2.46E-02	9.49E-02 ± 4.30E-02	8.31E-02 ± 2.26E-02	0.74	0.88
	TAG 56:7(FA 18:0)	3.71E-02 ± 8.94E-03	4.59E-02 ± 2.18E-02	4.14E-02 ± 1.33E-02	0.67	0.86
	TAG 56:7(FA 18:1)	1.44E+00 ± 3.10E-01	1.65E+00 ± 3.44E-01	1.67E+00 ± 4.88E-01	0.58	0.82
	TAG 56:7(FA 18:2)	1.06E+00 ± 3.27E-01	1.29E+00 ± 3.92E-01	1.36E+00 ± 4.12E-01	0.34	0.70
	TAG 56:7(FA 18:3)	1.32E-01 ± 3.30E-02	1.69E-01 ± 3.64E-02	1.66E-01 ± 4.76E-02	0.28	0.67
	TAG 56:7(FA 20:2)	3.24E-02 ± 9.06E-03	4.30E-02 ± 1.02E-02	4.63E-02 ± 1.26E-02	0.13	0.56
	TAG 56:7(FA 20:3)	3.73E-01 ± 8.09E-02	4.52E-01 ± 8.16E-02	4.88E-01 ± 1.26E-01	0.17	0.60
	TAG 56:7(FA 20:4)	2.84E+00 ± 7.26E-01	3.45E+00 ± 8.03E-01	3.59E+00 ± 9.68E-01	0.30	0.68
	TAG 56:7(FA 20:5)	7.37E-01 ± 1.93E-01	8.83E-01 ± 2.07E-01	7.72E-01 ± 2.40E-01	0.55	0.82
	TAG 56:7(FA 22:4)	3.61E-02 ± 1.30E-02	4.31E-02 ± 1.77E-02	4.58E-02 ± 1.55E-02	0.58	0.82
	TAG 56:7(FA 22:5)	4.52E-01 ± 1.79E-01	5.33E-01 ± 2.51E-01	5.41E-01 ± 1.89E-01	0.70	0.87
	TAG 56:7(FA 22:6)	2.13E+00 ± 6.17E-01	1.97E+00 ± 5.43E-01	2.27E+00 ± 8.71E-01	0.68	0.86
	TAG 56:8(FA 16:0)	3.10E-01 ± 1.02E-01	3.00E-01 ± 1.07E-01	3.62E-01 ± 1.39E-01	0.43	0.76
	TAG 56:8(FA 16:1)	1.31E-01 ± 4.18E-02	1.35E-01 ± 4.45E-02	1.19E-01 ± 3.42E-02	0.64	0.84
	TAG 56:8(FA 18:1)	3.37E-01 ± 7.13E-02	3.86E-01 ± 7.72E-02	3.60E-01 ± 9.98E-02	0.69	0.87
	TAG 56:8(FA 18:2)	8.40E-01 ± 2.01E-01	9.39E-01 ± 2.34E-01	1.10E+00 ± 3.34E-01	0.21	0.63
	TAG 56:8(FA 18:3)	2.43E-01 ± 5.76E-02	2.95E-01 ± 6.72E-02	2.87E-01 ± 6.81E-02	0.43	0.76
	TAG 56:8(FA 20:2)	4.05E-03 ± 1.98E-03	2.79E-03 ± 1.69E-03	3.82E-03 ± 2.36E-03	0.61	0.83
	TAG 56:8(FA 20:3)	9.06E-02 ± 2.01E-02	1.10E-01 ± 2.54E-02	1.09E-01 ± 2.67E-02	0.37	0.72
	TAG 56:8(FA 20:4)	1.28E+00 ± 3.00E-01	1.53E+00 ± 3.59E-01	1.73E+00 ± 4.70E-01	0.16	0.60
	TAG 56:8(FA 20:5)	7.43E-01 ± 1.89E-01	8.74E-01 ± 1.91E-01	8.61E-01 ± 2.64E-01	0.61	0.83
	TAG 56:8(FA 22:4)	4.56E-03 ± 3.82E-03	5.58E-03 ± 2.93E-03	6.25E-03 ± 3.06E-03	0.85	0.93
	TAG 56:8(FA 22:5)	1.10E-01 ± 3.55E-02	1.25E-01 ± 4.83E-02	1.20E-01 ± 4.25E-02	0.89	0.95
	TAG 56:8(FA 22:6)	1.44E+00 ± 4.85E-01	1.34E+00 ± 4.26E-01	1.58E+00 ± 6.00E-01	0.57	0.82
	TAG 56:9(FA 16:0)	2.75E-02 ± 9.31E-03	2.83E-02 ± 1.01E-02	3.60E-02 ± 1.42E-02	0.24	0.65
	TAG 56:9(FA 16:1)	5.48E-02 ± 2.16E-02	5.54E-02 ± 2.04E-02	5.58E-02 ± 1.92E-02	1.00	1.00
	TAG 56:9(FA 18:1)	2.71E-02 ± 8.21E-03	3.28E-02 ± 6.65E-03	3.03E-02 ± 9.82E-03	0.55	0.82
	TAG 56:9(FA 18:2)	1.71E-01 ± 5.66E-02	2.04E-01 ± 5.09E-02	2.29E-01 ± 7.15E-02	0.24	0.65
	TAG 56:9(FA 18:3)	1.50E-01 ± 4.32E-02	1.83E-01 ± 4.17E-02	2.03E-01 ± 5.72E-02	0.19	0.63
	TAG 56:9(FA 20:3)	1.10E-02 ± 3.06E-03	1.33E-02 ± 3.89E-03	1.28E-02 ± 3.16E-03	0.42	0.76
	TAG 56:9(FA 20:4)	2.48E-01 ± 7.83E-02	3.15E-01 ± 8.24E-02	3.54E-01 ± 9.96E-02	0.13	0.56
	TAG 56:9(FA 20:5)	2.84E-01 ± 9.62E-02	3.45E-01 ± 8.46E-02	3.86E-01 ± 1.24E-01	0.27	0.67
	TAG 56:9(FA 22:5)	1.71E-02 ± 6.56E-03	1.96E-02 ± 8.05E-03	1.88E-02 ± 6.26E-03	0.91	0.96
	TAG 56:9(FA 22:6)	2.89E-01 ± 1.08E-01	2.75E-01 ± 9.53E-02	3.10E-01 ± 1.20E-01	0.77	0.89
	TAG 57:7(FA 17:0)	1.55E-03 ± 6.41E-04	1.06E-03 ± 1.82E-04	1.42E-03 ± 5.50E-04	0.34	0.70
	TAG 57:7(FA 17:1)	8.67E-04 ± 3.14E-04	7.20E-04 ± 3.03E-04	8.60E-04 ± 2.70E-04	0.76	0.89
	TAG 57:7(FA 18:1)	3.13E-03 ± 1.36E-03	2.18E-03 ± 5.85E-04	2.86E-03 ± 6.88E-04	0.40	0.75
	TAG 57:7(FA 18:2)	9.67E-04 ± 5.75E-04	7.60E-04 ± 2.30E-04	9.80E-04 ± 1.92E-04	0.48	0.80
	TAG 57:7(FA 19:1)	1.27E-03 ± 6.28E-04	8.80E-04 ± 4.27E-04	1.22E-03 ± 4.82E-04	0.65	0.85
	TAG 57:7(FA 19:2)	3.75E-03 ± 2.00E-03	3.32E-03 ± 2.03E-03	4.56E-03 ± 2.09E-03	0.72	0.88
	TAG 57:7(FA 20:4)	5.00E-04 ± 1.90E-04	4.40E-04 ± 2.30E-04	6.00E-04 ± 2.92E-04	0.55	0.82
	TAG 57:7(FA 21:3)	2.87E-03 ± 2.13E-03	1.72E-03 ± 8.17E-04	2.36E-03 ± 5.18E-04	0.43	0.76
	TAG 57:7(FA 21:4)	4.62E-03 ± 2.17E-03	3.10E-03 ± 1.03E-03	5.16E-03 ± 1.27E-03	0.15	0.60
	TAG 57:7(FA 21:5)	4.65E-03 ± 2.14E-03	2.90E-03 ± 9.62E-04	4.24E-03 ± 6.19E-04	0.23	0.65
	TAG 57:7(FA 22:5)	1.08E-03 ± 6.85E-04	8.20E-04 ± 1.92E-04	1.14E-03 ± 3.21E-04	0.49	0.80
	TAG 57:7(FA 22:6)	3.12E-03 ± 1.19E-03	2.06E-03 ± 4.04E-04	3.14E-03 ± 1.53E-03	0.29	0.68
	TAG 58:1(FA 18:1)	4.18E-02 ± 3.69E-02	5.46E-02 ± 2.53E-02	5.66E-02 ± 3.87E-02	0.80	0.90
	TAG 58:1(FA 20:0)	1.07E-03 ± 1.06E-03	1.55E-03 ± 5.68E-04	1.74E-03 ± 1.30E-03	0.64	0.85
	TAG 58:10(FA 16:0)	1.61E-02 ± 7.97E-03	2.44E-02 ± 7.06E-03	1.72E-02 ± 4.58E-03	<0.05	0.37
	TAG 58:10(FA 18:1)	1.74E-01 ± 6.96E-02	1.64E-01 ± 1.56E-02	1.49E-01 ± 2.76E-02	0.56	0.82
	TAG 58:10(FA 18:2)	6.00E-01 ± 1.53E-01	6.00E-01 ± 1.17E-01	6.67E-01 ± 1.48E-01	0.62	0.84
	TAG 58:10(FA 18:3)	3.00E-01 ± 1.01E-01	2.99E-01 ± 4.65E-02	2.83E-01 ± 4.98E-02	0.84	0.92
	TAG 58:10(FA 20:3)	2.85E-02 ± 1.49E-02	3.94E-02 ± 1.92E-02	2.38E-02 ± 1.26E-02	0.07	0.44
	TAG 58:10(FA 20:4)	4.61E-01 ± 2.03E-01	6.21E-01 ± 2.24E-01	4.92E-01 ± 2.35E-01	0.24	0.65
	TAG 58:10(FA 20:5)	1.49E-01 ± 8.41E-02	2.02E-01 ± 6.78E-02	1.40E-01 ± 6.53E-02	0.08	0.46
	TAG 58:10(FA 22:5)	1.19E-01 ± 3.49E-02	1.32E-01 ± 2.87E-02	1.29E-01 ± 2.41E-02	0.87	0.94
	TAG 58:10(FA 22:6)	1.80E+00 ± 5.08E-01	1.71E+00 ± 3.37E-01	1.85E+00 ± 4.28E-01	0.80	0.90
	TAG 58:11(FA 18:1)	2.82E-03 ± 1.90E-03	3.68E-03 ± 2.13E-03	3.38E-03 ± 1.42E-03	0.80	0.90
	TAG 58:11(FA 18:2)	3.57E-02 ± 1.54E-02	4.56E-02 ± 1.29E-02	4.28E-02 ± 1.76E-02	0.54	0.81
	TAG 58:11(FA 18:3)	5.32E-02 ± 2.44E-02	6.44E-02 ± 2.11E-02	6.24E-02 ± 2.77E-02	0.68	0.86
	TAG 58:11(FA 20:4)	3.68E-02 ± 1.66E-02	6.41E-02 ± 2.19E-02	4.01E-02 ± 1.49E-02	<0.05	0.25
	TAG 58:11(FA 20:5)	3.89E-02 ± 1.84E-02	6.78E-02 ± 1.98E-02	4.18E-02 ± 1.59E-02	<0.05	0.21
	TAG 58:11(FA 22:5)	6.86E-03 ± 3.38E-03	9.57E-03 ± 3.10E-03	7.97E-03 ± 3.91E-03	0.40	0.75
	TAG 58:11(FA 22:6)	1.49E-01 ± 6.99E-02	1.78E-01 ± 5.71E-02	1.72E-01 ± 7.86E-02	0.76	0.89
	TAG 58:2(FA 16:1)	2.31E-03 ± 1.26E-03	2.49E-03 ± 1.05E-03	2.53E-03 ± 1.12E-03	0.99	1.00
	TAG 58:2(FA 18:0)	1.39E-02 ± 5.83E-03	1.35E-02 ± 4.84E-03	2.13E-02 ± 1.45E-02	0.25	0.65
	TAG 58:2(FA 18:1)	2.44E-01 ± 1.36E-01	2.36E-01 ± 8.82E-02	3.30E-01 ± 2.24E-01	0.48	0.80
	TAG 58:2(FA 18:2)	2.87E-02 ± 1.35E-02	2.85E-02 ± 9.93E-03	4.63E-02 ± 2.95E-02	0.17	0.60
	TAG 58:2(FA 20:0)	3.19E-03 ± 1.73E-03	3.19E-03 ± 1.25E-03	4.47E-03 ± 3.22E-03	0.48	0.79
	TAG 58:2(FA 20:1)	2.79E-03 ± 1.31E-03	2.93E-03 ± 1.09E-03	3.83E-03 ± 2.55E-03	0.55	0.82
	TAG 58:2(FA 22:0)	1.34E-01 ± 7.23E-02	1.28E-01 ± 4.75E-02	1.82E-01 ± 1.26E-01	0.46	0.79
	TAG 58:3(FA 16:1)	2.40E-03 ± 9.04E-04	2.64E-03 ± 1.40E-03	2.71E-03 ± 1.41E-03	0.97	0.98
	TAG 58:3(FA 18:0)	5.93E-03 ± 1.79E-03	5.30E-03 ± 2.29E-03	8.57E-03 ± 6.41E-03	0.26	0.66
	TAG 58:3(FA 18:1)	1.83E-01 ± 6.05E-02	1.61E-01 ± 7.24E-02	2.67E-01 ± 2.12E-01	0.28	0.67
	TAG 58:3(FA 18:2)	1.23E-01 ± 4.46E-02	1.11E-01 ± 5.19E-02	1.91E-01 ± 1.50E-01	0.22	0.64
	TAG 58:3(FA 20:0)	2.07E-03 ± 7.52E-04	2.17E-03 ± 1.14E-03	2.93E-03 ± 2.02E-03	0.40	0.75
	TAG 58:3(FA 20:1)	6.47E-03 ± 2.10E-03	6.03E-03 ± 2.75E-03	8.74E-03 ± 6.64E-03	0.42	0.76
	TAG 58:3(FA 20:2)	8.43E-04 ± 3.26E-04	9.86E-04 ± 8.78E-04	1.29E-03 ± 7.49E-04	0.43	0.76
	TAG 58:3(FA 22:0)	1.22E-01 ± 4.50E-02	1.10E-01 ± 5.28E-02	1.88E-01 ± 1.49E-01	0.24	0.65
	TAG 58:3(FA 22:1)	4.47E-02 ± 1.43E-02	3.69E-02 ± 1.48E-02	5.85E-02 ± 4.56E-02	0.33	0.70
	TAG 58:4(FA 16:0)	2.64E-03 ± 1.58E-03	3.10E-03 ± 1.60E-03	3.89E-03 ± 3.14E-03	0.53	0.81
	TAG 58:4(FA 18:1)	4.00E-02 ± 1.83E-02	4.54E-02 ± 2.92E-02	6.91E-02 ± 6.03E-02	0.31	0.68
	TAG 58:4(FA 18:2)	5.15E-02 ± 2.51E-02	5.51E-02 ± 3.44E-02	1.06E-01 ± 9.64E-02	0.14	0.57
	TAG 58:4(FA 18:3)	1.04E-02 ± 5.54E-03	1.09E-02 ± 7.47E-03	1.93E-02 ± 1.80E-02	0.24	0.65
	TAG 58:4(FA 20:0)	1.21E-03 ± 6.84E-04	1.54E-03 ± 6.78E-04	1.80E-03 ± 1.48E-03	0.52	0.81
	TAG 58:4(FA 20:1)	2.97E-03 ± 1.42E-03	3.64E-03 ± 2.23E-03	4.79E-03 ± 3.96E-03	0.45	0.78
	TAG 58:4(FA 20:2)	1.70E-03 ± 9.27E-04	2.76E-03 ± 2.00E-03	2.73E-03 ± 1.99E-03	0.49	0.80
	TAG 58:4(FA 20:3)	1.59E-03 ± 9.04E-04	2.23E-03 ± 1.11E-03	2.13E-03 ± 1.63E-03	0.68	0.86
	TAG 58:4(FA 22:0)	2.58E-02 ± 1.32E-02	2.82E-02 ± 1.82E-02	5.35E-02 ± 4.94E-02	0.16	0.60
	TAG 58:4(FA 22:1)	2.33E-02 ± 1.06E-02	2.42E-02 ± 1.47E-02	4.19E-02 ± 3.80E-02	0.21	0.63
	TAG 58:4(FA 22:2)	1.12E-02 ± 7.76E-03	2.15E-02 ± 2.81E-02	2.60E-02 ± 2.66E-02	0.36	0.71
	TAG 58:5(FA 16:0)	1.12E-02 ± 4.19E-03	1.97E-02 ± 1.47E-02	1.83E-02 ± 1.20E-02	0.55	0.82
	TAG 58:5(FA 18:1)	4.89E-02 ± 1.49E-02	6.96E-02 ± 3.37E-02	7.15E-02 ± 4.35E-02	0.58	0.82
	TAG 58:5(FA 18:2)	2.27E-02 ± 6.61E-03	2.80E-02 ± 1.42E-02	4.40E-02 ± 3.38E-02	0.22	0.64
	TAG 58:5(FA 18:3)	7.99E-03 ± 2.49E-03	9.14E-03 ± 4.61E-03	1.59E-02 ± 1.37E-02	0.23	0.65
	TAG 58:5(FA 20:0)	3.16E-03 ± 1.06E-03	4.19E-03 ± 1.72E-03	3.93E-03 ± 1.92E-03	0.63	0.84
	TAG 58:5(FA 20:1)	3.61E-03 ± 1.20E-03	5.33E-03 ± 2.36E-03	5.06E-03 ± 3.01E-03	0.51	0.81
	TAG 58:5(FA 20:2)	2.94E-03 ± 9.50E-04	5.56E-03 ± 2.87E-03	4.49E-03 ± 2.04E-03	0.11	0.51
	TAG 58:5(FA 20:3)	5.46E-03 ± 1.92E-03	8.34E-03 ± 3.32E-03	7.53E-03 ± 3.68E-03	0.31	0.68
	TAG 58:5(FA 20:4)	9.49E-03 ± 3.22E-03	1.35E-02 ± 5.99E-03	1.29E-02 ± 7.19E-03	0.57	0.82
	TAG 58:5(FA 22:0)	4.66E-03 ± 1.84E-03	5.43E-03 ± 2.46E-03	1.05E-02 ± 9.87E-03	0.19	0.63
	TAG 58:5(FA 22:1)	9.53E-03 ± 3.06E-03	1.08E-02 ± 6.04E-03	1.83E-02 ± 1.55E-02	0.25	0.66
	TAG 58:5(FA 22:2)	7.44E-03 ± 1.95E-03	1.26E-02 ± 6.63E-03	1.13E-02 ± 5.66E-03	0.26	0.66
	TAG 58:5(FA 22:3)	1.62E-02 ± 5.22E-03	2.25E-02 ± 7.79E-03	2.14E-02 ± 1.19E-02	0.53	0.81
	TAG 58:6(FA 16:0)	5.24E-02 ± 2.26E-02	6.53E-02 ± 3.13E-02	6.18E-02 ± 3.19E-02	0.87	0.94
	TAG 58:6(FA 16:1)	4.11E-03 ± 2.28E-03	5.49E-03 ± 3.13E-03	4.23E-03 ± 2.65E-03	0.54	0.81
	TAG 58:6(FA 18:0)	6.22E-02 ± 1.96E-02	6.68E-02 ± 1.70E-02	7.07E-02 ± 2.62E-02	0.79	0.90
	TAG 58:6(FA 18:1)	2.73E-01 ± 8.45E-02	3.05E-01 ± 5.44E-02	2.94E-01 ± 1.08E-01	0.87	0.94
	TAG 58:6(FA 18:2)	5.14E-02 ± 1.67E-02	5.75E-02 ± 1.32E-02	6.74E-02 ± 2.87E-02	0.31	0.68
	TAG 58:6(FA 18:3)	6.53E-03 ± 2.17E-03	6.07E-03 ± 1.38E-03	8.66E-03 ± 5.07E-03	0.26	0.66
	TAG 58:6(FA 20:0)	4.47E-03 ± 1.50E-03	5.43E-03 ± 1.21E-03	5.04E-03 ± 1.84E-03	0.58	0.82
	TAG 58:6(FA 20:1)	1.13E-02 ± 3.28E-03	1.38E-02 ± 2.98E-03	1.23E-02 ± 3.96E-03	0.52	0.81
	TAG 58:6(FA 20:2)	9.87E-03 ± 2.53E-03	1.56E-02 ± 8.22E-03	1.09E-02 ± 3.76E-03	0.11	0.51
	TAG 58:6(FA 20:3)	1.49E-02 ± 3.93E-03	2.18E-02 ± 9.61E-03	1.52E-02 ± 5.31E-03	0.09	0.48
	TAG 58:6(FA 20:4)	3.70E-02 ± 1.02E-02	4.52E-02 ± 1.02E-02	3.99E-02 ± 1.37E-02	0.51	0.81
	TAG 58:6(FA 20:5)	4.03E-03 ± 1.56E-03	4.30E-03 ± 1.17E-03	3.83E-03 ± 1.68E-03	0.87	0.94
	TAG 58:6(FA 22:2)	5.61E-03 ± 2.26E-03	6.21E-03 ± 1.53E-03	6.96E-03 ± 2.38E-03	0.49	0.80
	TAG 58:6(FA 22:3)	2.72E-02 ± 8.88E-03	2.84E-02 ± 3.45E-03	2.94E-02 ± 1.23E-02	0.92	0.96
	TAG 58:6(FA 22:4)	1.68E-01 ± 5.53E-02	1.80E-01 ± 2.35E-02	1.87E-01 ± 7.03E-02	0.81	0.91
	TAG 58:6(FA 22:5)	1.01E-01 ± 2.86E-02	1.04E-01 ± 1.75E-02	1.08E-01 ± 4.22E-02	0.94	0.97
	TAG 58:6(FA 22:6)	2.73E-02 ± 6.97E-03	2.47E-02 ± 5.43E-03	2.83E-02 ± 1.47E-02	0.76	0.89
	TAG 58:7(FA 16:0)	5.97E-02 ± 1.97E-02	7.11E-02 ± 2.46E-02	7.09E-02 ± 3.07E-02	0.79	0.90
	TAG 58:7(FA 16:1)	1.14E-02 ± 5.03E-03	1.55E-02 ± 8.61E-03	1.24E-02 ± 6.02E-03	0.53	0.81
	TAG 58:7(FA 18:0)	1.14E-01 ± 3.17E-02	1.13E-01 ± 2.82E-02	1.30E-01 ± 4.61E-02	0.66	0.86
	TAG 58:7(FA 18:1)	5.59E-01 ± 1.23E-01	6.20E-01 ± 1.22E-01	6.41E-01 ± 2.04E-01	0.73	0.88
	TAG 58:7(FA 18:2)	1.71E-01 ± 5.23E-02	1.94E-01 ± 5.70E-02	2.30E-01 ± 7.83E-02	0.28	0.67
	TAG 58:7(FA 18:3)	1.16E-02 ± 3.37E-03	1.28E-02 ± 2.51E-03	1.43E-02 ± 5.80E-03	0.58	0.82
	TAG 58:7(FA 20:1)	1.01E-02 ± 2.45E-03	1.17E-02 ± 2.43E-03	1.21E-02 ± 3.37E-03	0.58	0.82
	TAG 58:7(FA 20:2)	1.91E-02 ± 5.18E-03	3.31E-02 ± 1.84E-02	2.47E-02 ± 9.63E-03	0.07	0.42
	TAG 58:7(FA 20:3)	3.37E-02 ± 1.09E-02	5.06E-02 ± 2.84E-02	3.70E-02 ± 1.31E-02	0.15	0.60
	TAG 58:7(FA 20:4)	5.38E-02 ± 1.20E-02	7.79E-02 ± 2.72E-02	6.59E-02 ± 1.95E-02	0.13	0.55
	TAG 58:7(FA 20:5)	1.04E-02 ± 1.94E-03	1.19E-02 ± 2.86E-03	1.10E-02 ± 3.33E-03	0.67	0.86
	TAG 58:7(FA 22:3)	1.59E-02 ± 3.48E-03	1.69E-02 ± 4.17E-03	2.06E-02 ± 7.93E-03	0.34	0.70
	TAG 58:7(FA 22:4)	1.72E-01 ± 5.93E-02	1.89E-01 ± 4.48E-02	2.34E-01 ± 7.84E-02	0.19	0.63
	TAG 58:7(FA 22:5)	4.96E-01 ± 1.08E-01	5.34E-01 ± 7.73E-02	5.60E-01 ± 1.88E-01	0.76	0.89
	TAG 58:7(FA 22:6)	4.03E-01 ± 1.12E-01	3.59E-01 ± 7.07E-02	4.28E-01 ± 1.65E-01	0.60	0.83
	TAG 58:8(FA 16:0)	2.74E-02 ± 1.06E-02	3.22E-02 ± 9.69E-03	3.26E-02 ± 1.11E-02	0.68	0.86
	TAG 58:8(FA 18:0)	6.36E-02 ± 2.11E-02	6.02E-02 ± 1.92E-02	7.42E-02 ± 2.84E-02	0.42	0.76
	TAG 58:8(FA 18:1)	1.00E+00 ± 1.98E-01	9.80E-01 ± 1.65E-01	1.07E+00 ± 3.65E-01	0.82	0.91
	TAG 58:8(FA 18:2)	3.42E-01 ± 9.61E-02	3.68E-01 ± 1.00E-01	4.42E-01 ± 1.36E-01	0.21	0.63
	TAG 58:8(FA 18:3)	3.68E-02 ± 7.75E-03	4.26E-02 ± 1.23E-02	4.72E-02 ± 1.50E-02	0.40	0.75
	TAG 58:8(FA 20:2)	1.52E-02 ± 3.24E-03	2.46E-02 ± 1.24E-02	1.85E-02 ± 6.84E-03	0.07	0.44
	TAG 58:8(FA 20:3)	7.27E-02 ± 2.36E-02	1.09E-01 ± 7.50E-02	8.04E-02 ± 2.98E-02	0.21	0.63
	TAG 58:8(FA 20:4)	1.18E-01 ± 2.89E-02	1.73E-01 ± 8.10E-02	1.38E-01 ± 3.81E-02	0.13	0.56
	TAG 58:8(FA 20:5)	1.26E-02 ± 4.66E-03	1.92E-02 ± 6.12E-03	1.52E-02 ± 4.47E-03	0.07	0.43
	TAG 58:8(FA 22:4)	8.10E-02 ± 3.08E-02	8.75E-02 ± 2.60E-02	1.13E-01 ± 3.47E-02	0.11	0.52
	TAG 58:8(FA 22:5)	4.93E-01 ± 1.14E-01	5.25E-01 ± 1.03E-01	6.12E-01 ± 1.91E-01	0.28	0.67
	TAG 58:8(FA 22:6)	1.99E+00 ± 4.43E-01	1.84E+00 ± 2.97E-01	2.08E+00 ± 7.85E-01	0.75	0.89
	TAG 58:9(FA 16:0)	1.42E-02 ± 5.71E-03	1.73E-02 ± 5.81E-03	1.23E-02 ± 2.24E-03	0.20	0.63
	TAG 58:9(FA 16:1)	6.91E-03 ± 3.75E-03	8.10E-03 ± 2.14E-03	5.54E-03 ± 2.83E-03	0.24	0.65
	TAG 58:9(FA 18:0)	6.91E-03 ± 2.96E-03	7.14E-03 ± 3.47E-03	7.31E-03 ± 3.51E-03	0.99	1.00
	TAG 58:9(FA 18:1)	6.10E-01 ± 1.34E-01	5.84E-01 ± 6.26E-02	6.21E-01 ± 1.85E-01	0.89	0.95
	TAG 58:9(FA 18:2)	7.23E-01 ± 1.64E-01	6.99E-01 ± 1.14E-01	7.74E-01 ± 2.39E-01	0.73	0.88
	TAG 58:9(FA 18:3)	9.73E-02 ± 2.51E-02	1.10E-01 ± 2.20E-02	1.04E-01 ± 2.59E-02	0.79	0.90
	TAG 58:9(FA 20:3)	7.06E-02 ± 2.43E-02	1.01E-01 ± 5.98E-02	7.03E-02 ± 3.14E-02	0.14	0.57
	TAG 58:9(FA 20:4)	3.40E-01 ± 1.16E-01	4.92E-01 ± 2.78E-01	3.69E-01 ± 1.61E-01	0.19	0.62
	TAG 58:9(FA 20:5)	3.73E-02 ± 1.34E-02	5.38E-02 ± 2.26E-02	3.48E-02 ± 1.20E-02	<0.05	0.30
	TAG 58:9(FA 22:4)	2.36E-02 ± 7.57E-03	2.62E-02 ± 7.78E-03	3.01E-02 ± 6.45E-03	0.31	0.68
	TAG 58:9(FA 22:5)	2.91E-01 ± 7.68E-02	3.07E-01 ± 5.87E-02	3.34E-01 ± 9.20E-02	0.62	0.84
	TAG 58:9(FA 22:6)	2.40E+00 ± 5.30E-01	2.18E+00 ± 3.06E-01	2.46E+00 ± 8.23E-01	0.66	0.86
	TAG 60:10(FA 16:0)	5.67E-03 ± 3.23E-03	6.14E-03 ± 3.08E-03	4.56E-03 ± 1.80E-03	0.53	0.81
	TAG 60:10(FA 18:0)	5.69E-03 ± 3.70E-03	6.06E-03 ± 3.58E-03	4.76E-03 ± 1.61E-03	0.51	0.81
	TAG 60:10(FA 18:1)	3.36E-02 ± 1.26E-02	3.80E-02 ± 1.30E-02	2.83E-02 ± 1.07E-02	0.30	0.68
	TAG 60:10(FA 18:2)	3.46E-02 ± 1.35E-02	3.79E-02 ± 1.01E-02	3.82E-02 ± 1.71E-02	0.85	0.93
	TAG 60:10(FA 18:3)	1.56E-02 ± 5.89E-03	1.72E-02 ± 4.48E-03	1.64E-02 ± 8.31E-03	0.91	0.96
	TAG 60:10(FA 20:2)	7.34E-03 ± 3.13E-03	7.79E-03 ± 3.53E-03	7.24E-03 ± 3.21E-03	0.83	0.92
	TAG 60:10(FA 20:3)	5.52E-02 ± 2.37E-02	5.66E-02 ± 2.67E-02	4.49E-02 ± 2.03E-02	0.56	0.82
	TAG 60:10(FA 20:4)	1.08E-01 ± 3.92E-02	1.32E-01 ± 5.64E-02	1.04E-01 ± 3.81E-02	0.38	0.73
	TAG 60:10(FA 22:4)	1.40E-02 ± 5.40E-03	1.66E-02 ± 6.65E-03	1.47E-02 ± 6.03E-03	0.63	0.84
	TAG 60:10(FA 22:5)	5.60E-02 ± 2.03E-02	6.92E-02 ± 3.38E-02	5.33E-02 ± 1.99E-02	0.40	0.75
	TAG 60:10(FA 22:6)	1.02E-01 ± 4.38E-02	9.76E-02 ± 2.93E-02	8.61E-02 ± 3.90E-02	0.76	0.89
	TAG 60:11(FA 16:0)	5.60E-03 ± 4.42E-03	5.79E-03 ± 2.60E-03	3.99E-03 ± 1.13E-03	0.27	0.67
	TAG 60:11(FA 18:1)	3.08E-02 ± 1.70E-02	3.03E-02 ± 1.45E-02	2.29E-02 ± 1.13E-02	0.32	0.69
	TAG 60:11(FA 18:2)	1.74E-02 ± 1.03E-02	1.92E-02 ± 8.10E-03	1.60E-02 ± 7.68E-03	0.63	0.84
	TAG 60:11(FA 18:3)	6.96E-03 ± 5.24E-03	7.34E-03 ± 3.12E-03	6.19E-03 ± 2.84E-03	0.76	0.89
	TAG 60:11(FA 20:3)	2.30E-02 ± 1.40E-02	2.17E-02 ± 1.20E-02	1.81E-02 ± 8.94E-03	0.60	0.83
	TAG 60:11(FA 20:4)	1.65E-01 ± 8.90E-02	1.66E-01 ± 8.01E-02	1.36E-01 ± 6.85E-02	0.59	0.82
	TAG 60:11(FA 20:5)	1.84E-02 ± 9.92E-03	2.16E-02 ± 7.80E-03	1.56E-02 ± 7.70E-03	0.22	0.64
	TAG 60:11(FA 22:4)	2.25E-03 ± 1.73E-03	2.40E-03 ± 1.57E-03	1.81E-03 ± 1.00E-03	0.71	0.87
	TAG 60:11(FA 22:5)	3.71E-02 ± 2.16E-02	4.11E-02 ± 1.76E-02	3.30E-02 ± 1.43E-02	0.54	0.81
	TAG 60:11(FA 22:6)	1.70E-01 ± 9.83E-02	1.63E-01 ± 7.64E-02	1.31E-01 ± 6.14E-02	0.45	0.78
	TAG 60:12(FA 16:0)	3.99E-03 ± 2.71E-03	4.30E-03 ± 1.92E-03	2.33E-03 ± 1.63E-03	0.18	0.61
	TAG 60:12(FA 18:1)	6.13E-03 ± 3.00E-03	5.16E-03 ± 2.34E-03	3.21E-03 ± 2.17E-03	0.25	0.65
	TAG 60:12(FA 18:2)	2.00E-02 ± 7.23E-03	2.51E-02 ± 9.07E-03	1.84E-02 ± 1.26E-02	0.24	0.65
	TAG 60:12(FA 18:3)	2.83E-03 ± 1.82E-03	5.13E-03 ± 2.34E-03	2.47E-03 ± 1.67E-03	<0.05	0.31
	TAG 60:12(FA 20:4)	8.68E-02 ± 3.30E-02	1.10E-01 ± 3.92E-02	8.35E-02 ± 5.83E-02	0.27	0.67
	TAG 60:12(FA 20:5)	4.21E-02 ± 1.80E-02	5.38E-02 ± 1.56E-02	3.34E-02 ± 2.16E-02	0.06	0.40
	TAG 60:12(FA 22:5)	8.91E-03 ± 3.71E-03	1.31E-02 ± 4.42E-03	7.96E-03 ± 5.11E-03	<0.05	0.36
	TAG 60:12(FA 22:6)	1.42E-01 ± 5.51E-02	1.68E-01 ± 5.63E-02	1.19E-01 ± 7.22E-02	0.20	0.63
	TAG 60:3(FA 18:2)	1.81E-01 ± 5.66E-02	1.86E-01 ± 8.80E-02	2.34E-01 ± 1.39E-01	0.59	0.83
	TAG 60:3(FA 20:1)	3.50E-03 ± 1.33E-03	3.63E-03 ± 2.09E-03	5.30E-03 ± 4.29E-03	0.57	0.82
	TAG 60:3(FA 22:0)	3.26E-03 ± 1.95E-03	3.67E-03 ± 2.49E-03	5.24E-03 ± 4.39E-03	0.51	0.81
	TAG 60:4(FA 18:0)	1.78E-03 ± 1.65E-03	1.48E-03 ± 1.56E-03	4.43E-03 ± 3.28E-03	0.08	0.46
	TAG 60:4(FA 18:1)	6.86E-02 ± 3.42E-02	5.47E-02 ± 3.52E-02	1.35E-01 ± 9.07E-02	<0.05	0.28
	TAG 60:4(FA 20:3)	1.49E-03 ± 9.89E-04	1.97E-03 ± 1.88E-03	2.87E-03 ± 2.34E-03	0.32	0.69
	TAG 60:4(FA 20:4)	3.29E-03 ± 1.55E-03	3.20E-03 ± 2.39E-03	6.47E-03 ± 4.67E-03	0.08	0.46
	TAG 60:4(FA 22:0)	1.63E-03 ± 8.52E-04	1.82E-03 ± 1.14E-03	3.41E-03 ± 3.05E-03	0.20	0.63
	TAG 60:7(FA 16:0)	2.19E-03 ± 2.09E-03	3.01E-03 ± 3.43E-03	2.70E-03 ± 2.05E-03	0.96	0.98
	TAG 60:7(FA 18:1)	8.42E-02 ± 4.72E-02	1.03E-01 ± 9.60E-02	1.07E-01 ± 6.08E-02	0.95	0.97
	TAG 60:7(FA 18:2)	2.27E-02 ± 1.41E-02	2.68E-02 ± 2.43E-02	3.34E-02 ± 1.99E-02	0.70	0.87
	TAG 60:7(FA 18:3)	1.03E-03 ± 4.80E-04	1.57E-03 ± 1.29E-03	2.28E-03 ± 1.47E-03	0.31	0.68
	TAG 60:7(FA 20:0)	3.93E-03 ± 1.79E-03	4.00E-03 ± 2.65E-03	4.79E-03 ± 2.71E-03	0.80	0.90
	TAG 60:7(FA 20:1)	4.60E-03 ± 2.71E-03	4.49E-03 ± 2.74E-03	5.80E-03 ± 3.18E-03	0.67	0.86
	TAG 60:7(FA 20:4)	3.76E-03 ± 2.02E-03	4.30E-03 ± 2.35E-03	4.73E-03 ± 2.26E-03	0.79	0.90
	TAG 60:7(FA 22:4)	4.01E-03 ± 2.35E-03	4.44E-03 ± 2.67E-03	5.83E-03 ± 3.22E-03	0.52	0.81
	TAG 60:7(FA 22:5)	7.97E-03 ± 4.54E-03	8.04E-03 ± 4.77E-03	1.04E-02 ± 6.35E-03	0.65	0.85
	TAG 60:7(FA 22:6)	1.46E-02 ± 6.89E-03	1.41E-02 ± 1.03E-02	1.81E-02 ± 1.22E-02	0.74	0.89
	TAG 60:8(FA 16:0)	2.64E-03 ± 1.44E-03	4.79E-03 ± 1.81E-03	3.40E-03 ± 2.12E-03	0.17	0.60
	TAG 60:8(FA 18:0)	9.74E-03 ± 3.00E-03	1.19E-02 ± 2.78E-03	1.16E-02 ± 7.46E-03	0.73	0.88
	TAG 60:8(FA 18:1)	1.49E-01 ± 4.91E-02	1.84E-01 ± 6.01E-02	1.63E-01 ± 9.24E-02	0.73	0.88
	TAG 60:8(FA 18:2)	8.60E-02 ± 2.91E-02	1.07E-01 ± 4.40E-02	1.11E-01 ± 6.40E-02	0.73	0.88
	TAG 60:8(FA 18:3)	7.66E-03 ± 3.11E-03	9.43E-03 ± 3.60E-03	9.14E-03 ± 5.77E-03	0.86	0.94
	TAG 60:8(FA 20:0)	2.79E-03 ± 9.35E-04	3.13E-03 ± 1.54E-03	3.31E-03 ± 1.90E-03	0.73	0.88
	TAG 60:8(FA 20:1)	1.31E-02 ± 3.05E-03	1.45E-02 ± 3.77E-03	1.43E-02 ± 8.04E-03	0.87	0.94
	TAG 60:8(FA 20:2)	1.11E-02 ± 4.06E-03	1.63E-02 ± 8.12E-03	1.22E-02 ± 5.67E-03	0.24	0.65
	TAG 60:8(FA 20:5)	1.77E-03 ± 8.50E-04	1.68E-03 ± 7.14E-04	2.23E-03 ± 1.53E-03	0.72	0.88
	TAG 60:8(FA 22:3)	2.89E-03 ± 9.32E-04	5.21E-03 ± 2.20E-03	3.94E-03 ± 2.19E-03	<0.05	0.32
	TAG 60:8(FA 22:4)	1.22E-02 ± 3.58E-03	1.63E-02 ± 5.35E-03	1.53E-02 ± 7.00E-03	0.37	0.71
	TAG 60:8(FA 22:5)	1.83E-02 ± 5.20E-03	2.44E-02 ± 6.90E-03	2.06E-02 ± 1.09E-02	0.34	0.70
	TAG 60:8(FA 22:6)	5.23E-02 ± 1.36E-02	5.33E-02 ± 1.26E-02	5.59E-02 ± 3.26E-02	0.95	0.97
	TAG 60:9(FA 16:0)	4.40E-03 ± 2.95E-03	5.51E-03 ± 2.66E-03	4.23E-03 ± 2.22E-03	0.59	0.83
	TAG 60:9(FA 18:0)	4.94E-03 ± 2.83E-03	5.69E-03 ± 2.11E-03	4.40E-03 ± 2.24E-03	0.52	0.81
	TAG 60:9(FA 18:1)	6.96E-02 ± 3.52E-02	8.33E-02 ± 2.76E-02	6.89E-02 ± 3.90E-02	0.68	0.86
	TAG 60:9(FA 18:2)	8.36E-02 ± 4.42E-02	9.36E-02 ± 3.32E-02	9.35E-02 ± 5.49E-02	0.95	0.97
	TAG 60:9(FA 18:3)	1.64E-02 ± 8.45E-03	1.96E-02 ± 9.53E-03	1.81E-02 ± 1.08E-02	0.92	0.96
	TAG 60:9(FA 20:1)	6.04E-03 ± 3.33E-03	6.09E-03 ± 1.53E-03	6.20E-03 ± 3.97E-03	0.99	1.00
	TAG 60:9(FA 20:2)	1.73E-02 ± 8.76E-03	2.05E-02 ± 8.86E-03	1.71E-02 ± 9.38E-03	0.65	0.85
	TAG 60:9(FA 20:3)	3.53E-02 ± 1.63E-02	4.54E-02 ± 1.93E-02	3.36E-02 ± 1.74E-02	0.33	0.69
	TAG 60:9(FA 20:4)	5.57E-02 ± 2.45E-02	7.35E-02 ± 2.70E-02	5.76E-02 ± 2.82E-02	0.35	0.70
	TAG 60:9(FA 22:3)	2.31E-03 ± 1.71E-03	2.40E-03 ± 1.37E-03	2.40E-03 ± 1.28E-03	0.99	1.00
	TAG 60:9(FA 22:4)	2.06E-02 ± 9.67E-03	2.68E-02 ± 9.37E-03	2.30E-02 ± 1.11E-02	0.48	0.79
	TAG 60:9(FA 22:5)	3.53E-02 ± 1.72E-02	4.25E-02 ± 1.37E-02	3.40E-02 ± 1.71E-02	0.50	0.80
	TAG 60:9(FA 22:6)	5.93E-02 ± 2.95E-02	6.11E-02 ± 1.90E-02	5.50E-02 ± 3.03E-02	0.89	0.95
1by ANOVA

## Sheet: B
Table S5B: Day 19 hippocampus molecular lipid profile in whey protein concentrate from acid whey enriched in extracellular vesicles (WPC-A-EV), whey protein concentrate enriched in phospholipids (WPC-PL) and soy lecithin (SL) groups (pmol/165 µg tissue)
Lipid class	Lipid species	WPC-A-EV (n=7)	WPC-PL (n=7)	SL (n=7)	p-value1	FDR p-value
Cholesteryl ester (CE)	CE 16:0	2.16E-03 ± 4.87E-04	2.61E-03 ± 2.02E-03	2.78E-03 ± 1.62E-03	0.90	0.99
	CE 16:1	6.96E-03 ± 3.20E-03	4.79E-03 ± 1.76E-03	6.22E-03 ± 4.31E-03	0.58	0.99
Ceramide (Cer)	Cer 16:1;2/16:0	1.48E-04 ± 1.11E-04	1.44E-04 ± 1.80E-04	9.71E-05 ± 5.75E-05	0.61	0.99
	Cer 16:1;2/18:0	3.68E-04 ± 2.39E-04	2.20E-04 ± 1.14E-04	3.15E-04 ± 1.70E-04	0.40	0.99
	Cer 16:1;2/20:0	1.59E-04 ± 1.15E-04	1.12E-04 ± 4.77E-05	9.36E-05 ± 5.23E-05	0.33	0.99
	Cer 18:0;2/22:0	4.22E-03 ± 1.19E-03	3.99E-03 ± 1.53E-03	3.56E-03 ± 1.78E-03	0.90	0.99
	Cer 18:0;2/22:1	7.99E-03 ± 1.88E-03	7.85E-03 ± 2.55E-03	7.36E-03 ± 2.59E-03	0.86	0.99
	Cer 18:1;2/14:0	5.83E-04 ± 1.29E-04	5.67E-04 ± 7.35E-05	6.09E-04 ± 1.63E-04	0.25	0.99
	Cer 18:1;2/16:0	6.12E-03 ± 2.83E-03	6.28E-03 ± 2.88E-03	6.35E-03 ± 2.10E-03	0.78	0.99
	Cer 18:1;2/18:0	1.46E-03 ± 4.69E-04	1.37E-03 ± 4.12E-04	1.18E-03 ± 4.46E-04	0.63	0.99
	Cer 18:1;2/18:1	3.48E-01 ± 6.70E-02	3.30E-01 ± 1.02E-01	3.07E-01 ± 8.87E-02	0.65	0.99
	Cer 18:1;2/20:0	1.49E-03 ± 5.35E-04	1.31E-03 ± 5.30E-04	1.26E-03 ± 3.94E-04	0.78	0.99
	Cer 18:1;2/20:1	3.40E-02 ± 7.04E-03	3.11E-02 ± 1.04E-02	2.66E-02 ± 9.16E-03	0.86	0.99
	Cer 18:1;2/22:0	7.32E-03 ± 1.62E-03	7.03E-03 ± 2.17E-03	6.35E-03 ± 2.16E-03	0.76	0.99
	Cer 18:1;2/22:1	1.39E-03 ± 1.21E-03	1.49E-03 ± 1.13E-03	1.56E-03 ± 1.14E-03	0.81	0.99
	Cer 18:1;2/24:0	1.38E-02 ± 3.09E-03	1.29E-02 ± 4.28E-03	1.22E-02 ± 2.93E-03	0.91	0.99
	Cer 18:1;2/24:1	2.55E-02 ± 5.95E-03	2.55E-02 ± 8.86E-03	2.27E-02 ± 6.08E-03	0.76	0.99
	Cer 18:2;2/18:0	7.61E-04 ± 4.18E-04	8.63E-04 ± 4.74E-04	8.10E-04 ± 3.28E-04	0.20	0.99
	Cer 18:2;2/20:0	2.80E-03 ± 5.37E-04	2.65E-03 ± 1.02E-03	2.07E-03 ± 7.51E-04	0.16	0.99
	Cer 20:1;2/18:0	1.09E-03 ± 1.22E-03	1.09E-03 ± 1.06E-03	1.34E-03 ± 1.06E-03	0.64	0.99
	Cer 34:0;2	6.51E-04 ± 4.46E-04	6.67E-04 ± 4.73E-04	5.51E-04 ± 1.92E-04	0.44	0.99
	Cer 35:0;2	5.12E-03 ± 2.57E-03	5.45E-03 ± 3.00E-03	6.25E-03 ± 2.72E-03	0.84	0.99
	Cer 36:0;2	2.50E-03 ± 2.17E-03	2.75E-03 ± 2.44E-03	3.21E-03 ± 1.93E-03	0.98	0.99
	Cer 37:1;2	1.31E-03 ± 5.92E-04	1.47E-03 ± 6.51E-04	1.53E-03 ± 4.76E-04	0.39	0.99
	Cer 38:0;2	3.46E-04 ± 3.88E-04	3.63E-04 ± 3.59E-04	4.94E-04 ± 3.58E-04	0.95	0.99
	Cer 41:1;2	5.98E-03 ± 3.01E-03	6.26E-03 ± 3.75E-03	6.73E-03 ± 3.26E-03	0.78	0.99
	Cer 42:0;2	4.81E-04 ± 3.67E-04	2.53E-04 ± 1.33E-04	2.90E-04 ± 2.27E-04	0.68	0.99
	Cer 42:1;3	1.83E-02 ± 1.12E-02	1.75E-02 ± 1.14E-02	2.18E-02 ± 1.14E-02	0.43	0.99
	Cer 44:1;2	3.66E-04 ± 2.39E-04	2.02E-04 ± 1.43E-04	2.06E-04 ± 1.55E-04	0.18	0.99
	Cer 44:1;3	3.90E-04 ± 3.05E-04	1.18E-04 ± 1.20E-04	1.04E-04 ± 6.17E-05	<0.05	0.99
	Cer 44:2;2	2.70E-04 ± 4.10E-04	3.25E-04 ± 2.94E-04	3.54E-04 ± 2.65E-04	0.72	0.99
Cholesterol	Cholesterol	9.31E+00 ± 2.81E+00	9.66E+00 ± 3.30E+00	8.52E+00 ± 2.16E+00	0.73	0.99
Cardiolipin (CL)	CL 66:4	2.20E-04 ± 1.14E-04	2.26E-04 ± 1.37E-04	1.64E-04 ± 1.51E-04	0.65	0.99
	CL 68:4	2.16E-03 ± 5.48E-04	2.71E-03 ± 9.34E-04	2.24E-03 ± 6.72E-04	0.38	0.99
	CL 68:5	1.12E-03 ± 5.08E-04	1.18E-03 ± 6.04E-04	9.54E-04 ± 4.73E-04	0.71	0.99
	CL 70:0	1.79E-04 ± 1.83E-04	3.22E-04 ± 2.94E-04	4.58E-04 ± 4.65E-04	0.39	0.99
	CL 70:4	3.51E-03 ± 1.28E-03	3.78E-03 ± 1.42E-03	2.78E-03 ± 1.54E-03	0.39	0.99
	CL 70:5	4.27E-03 ± 1.22E-03	4.79E-03 ± 2.29E-03	4.24E-03 ± 1.09E-03	0.72	0.99
	CL 70:6	2.16E-03 ± 6.68E-04	2.35E-03 ± 9.62E-04	2.07E-03 ± 6.53E-04	0.81	0.99
	CL 70:7	1.59E-03 ± 6.10E-04	1.76E-03 ± 7.50E-04	1.52E-03 ± 6.77E-04	0.53	0.99
	CL 71:4	3.35E-04 ± 2.44E-04	5.91E-04 ± 3.14E-04	5.71E-04 ± 2.60E-04	0.37	0.99
	CL 71:5	2.27E-04 ± 1.42E-04	2.77E-04 ± 1.37E-04	1.55E-04 ± 1.11E-04	0.27	0.99
	CL 72:4	1.60E-03 ± 9.06E-04	1.99E-03 ± 8.85E-04	1.57E-03 ± 8.41E-04	0.57	0.99
	CL 72:5	5.10E-03 ± 1.78E-03	5.84E-03 ± 2.12E-03	4.15E-03 ± 1.47E-03	0.23	0.99
	CL 72:6	6.22E-03 ± 1.45E-03	6.19E-03 ± 2.09E-03	5.14E-03 ± 1.34E-03	0.38	0.99
	CL 72:7	6.36E-03 ± 1.26E-03	6.22E-03 ± 2.11E-03	4.86E-03 ± 1.35E-03	0.21	0.99
	CL 72:8	4.20E-03 ± 1.45E-03	4.15E-03 ± 1.70E-03	3.72E-03 ± 1.07E-03	0.70	0.99
	CL 74:7	3.94E-03 ± 9.51E-04	3.75E-03 ± 1.35E-03	3.18E-03 ± 1.18E-03	0.48	0.99
	CL 74:8	4.36E-03 ± 1.13E-03	4.24E-03 ± 1.32E-03	4.44E-03 ± 1.30E-03	0.94	0.99
	CL 74:9	3.44E-03 ± 7.18E-04	3.89E-03 ± 1.31E-03	3.54E-03 ± 1.10E-03	0.66	0.99
	CL 76:10	1.15E-03 ± 3.91E-04	1.35E-03 ± 7.74E-04	1.09E-03 ± 3.65E-04	0.74	0.99
	CL 76:9	1.95E-03 ± 7.78E-04	1.78E-03 ± 1.03E-03	1.60E-03 ± 6.16E-04	0.23	0.99
Diacylglycerol (DAG)	DAG 15:0-16:0	1.84E-03 ± 1.56E-03	9.64E-04 ± 7.29E-04	1.20E-03 ± 8.91E-04	0.37	0.99
	DAG 16:0-16:0	9.10E-04 ± 8.54E-04	3.87E-04 ± 2.76E-04	5.48E-04 ± 4.04E-04	0.35	0.99
	DAG 16:0-16:1	1.53E-02 ± 4.18E-03	1.42E-02 ± 4.73E-03	1.23E-02 ± 2.77E-03	0.54	0.99
	DAG 16:0-18:0	4.81E-03 ± 3.27E-03	3.15E-03 ± 1.35E-03	3.88E-03 ± 2.76E-03	0.21	0.99
	DAG 16:0-18:1	8.17E-04 ± 6.48E-04	3.92E-04 ± 3.06E-04	3.71E-04 ± 1.65E-04	0.94	0.99
	DAG 16:0-18:2	1.14E-03 ± 1.27E-03	6.07E-04 ± 3.64E-04	5.59E-04 ± 4.73E-04	0.81	0.99
	DAG 16:0-20:4	1.50E-02 ± 3.62E-03	1.37E-02 ± 3.73E-03	1.18E-02 ± 1.58E-03	0.79	0.99
	DAG 16:1-18:0	2.95E-02 ± 1.40E-02	2.77E-02 ± 1.30E-02	2.61E-02 ± 1.26E-02	0.99	0.99
	DAG 17:0-18:0	1.76E-03 ± 9.72E-04	1.71E-03 ± 1.04E-03	1.64E-03 ± 9.34E-04	0.15	0.99
	DAG 17:0-18:1	5.54E-03 ± 5.96E-03	3.89E-03 ± 2.33E-03	4.08E-03 ± 3.94E-03	0.43	0.99
	DAG 18:0-18:1	6.24E-04 ± 6.11E-04	3.51E-04 ± 1.41E-04	2.91E-04 ± 2.10E-04	0.71	0.99
	DAG 18:0-18:2	2.95E-04 ± 1.19E-04	2.81E-04 ± 1.15E-04	3.71E-04 ± 2.42E-04	0.93	0.99
	DAG 18:0-20:3	8.39E-04 ± 7.84E-04	3.53E-04 ± 2.69E-04	5.15E-04 ± 2.54E-04	0.81	0.99
	DAG 18:0-20:4	4.79E-03 ± 3.71E-03	3.74E-03 ± 1.33E-03	2.58E-03 ± 5.65E-04	0.68	0.99
	DAG 18:0-22:4	1.75E-02 ± 9.07E-03	2.20E-02 ± 1.64E-02	2.00E-02 ± 1.04E-02	0.94	0.99
	DAG 18:1-18:1	5.57E-03 ± 3.60E-03	5.90E-03 ± 4.35E-03	6.09E-03 ± 3.26E-03	1.00	0.99
	DAG 18:1-18:2	1.10E-02 ± 6.54E-03	1.05E-02 ± 7.08E-03	1.05E-02 ± 5.46E-03	0.76	0.99
	DAG 18:1-18:3	4.17E-03 ± 4.41E-03	2.80E-03 ± 2.19E-03	3.95E-03 ± 4.12E-03	0.62	0.99
	DAG 18:1-20:4	6.20E-03 ± 3.16E-03	5.66E-03 ± 3.11E-03	4.99E-03 ± 3.48E-03	0.74	0.99
	DAG 30:0	4.12E-04 ± 2.76E-04	3.02E-04 ± 1.53E-04	4.13E-04 ± 2.51E-04	0.35	0.99
	DAG 33:0	9.47E-03 ± 5.15E-03	1.19E-02 ± 7.96E-03	1.08E-02 ± 6.18E-03	0.29	0.99
	DAG 33:1	9.21E-02 ± 3.44E-02	1.13E-01 ± 6.41E-02	1.01E-01 ± 4.73E-02	0.36	0.99
	DAG 34:3	6.81E-03 ± 3.05E-03	8.21E-03 ± 5.30E-03	6.91E-03 ± 4.09E-03	0.61	0.99
	DAG 36:0	2.33E-03 ± 1.66E-03	2.21E-03 ± 1.78E-03	2.03E-03 ± 1.48E-03	0.11	0.99
Ganglioside (GM)	GM1 34:1;2	7.32E-04 ± 5.07E-04	6.77E-04 ± 3.52E-04	4.79E-04 ± 1.82E-04	0.46	0.99
	GM1 36:1;2	9.03E-02 ± 2.62E-02	8.93E-02 ± 2.99E-02	7.24E-02 ± 1.87E-02	0.38	0.99
	GM1 36:2;2	6.25E-03 ± 2.19E-03	7.23E-03 ± 2.43E-03	6.45E-03 ± 1.67E-03	0.49	0.99
	GM1 38:1;2	1.83E-02 ± 7.01E-03	1.97E-02 ± 8.66E-03	1.54E-02 ± 4.27E-03	0.45	0.99
	GM1 38:2;2	9.57E-04 ± 3.69E-04	8.43E-04 ± 3.86E-04	7.42E-04 ± 3.52E-04	0.79	0.99
	GM3 34:1;2	1.77E-04 ± 3.23E-05	1.77E-04 ± 7.20E-05	1.59E-04 ± 4.63E-05	0.62	0.99
	GM3 36:1;2	2.51E-03 ± 6.45E-04	2.51E-03 ± 8.44E-04	1.97E-03 ± 4.86E-04	0.21	0.99
	GM3 36:2;2	7.37E-05 ± 4.60E-05	6.97E-05 ± 4.21E-05	6.83E-05 ± 1.53E-05	0.99	0.99
	GM3 38:1;2	4.01E-04 ± 3.14E-04	3.54E-04 ± 2.17E-04	2.56E-04 ± 1.14E-04	0.58	0.99
Hexosyl ceramide (HexCer)	HexCer 18:1;2/18:0	4.07E-04 ± 2.31E-04	5.19E-04 ± 2.07E-04	4.66E-04 ± 1.47E-04	0.72	0.99
	HexCer 18:1;2/18:0;1	4.98E-02 ± 2.80E-02	6.19E-02 ± 3.86E-02	6.07E-02 ± 2.69E-02	0.75	0.99
	HexCer 18:1;2/20:0	4.36E-03 ± 2.47E-03	4.67E-03 ± 2.51E-03	4.25E-03 ± 1.81E-03	0.75	0.99
	HexCer 18:1;2/20:0;1	2.45E-02 ± 1.59E-02	3.00E-02 ± 1.94E-02	3.06E-02 ± 1.62E-02	0.83	0.99
	HexCer 18:1;2/22:0	1.05E-03 ± 5.51E-04	1.58E-03 ± 8.88E-04	1.08E-03 ± 5.64E-04	0.81	0.99
	HexCer 18:1;2/22:0;1	1.18E-02 ± 6.01E-03	1.35E-02 ± 7.58E-03	1.42E-02 ± 5.50E-03	0.80	0.99
	HexCer 18:1;2/22:1	1.27E-02 ± 9.06E-03	1.38E-02 ± 9.60E-03	1.58E-02 ± 8.87E-03	0.76	0.99
	HexCer 18:1;2/22:1;1	6.71E-03 ± 1.18E-03	6.67E-03 ± 1.31E-03	6.07E-03 ± 2.36E-03	0.87	0.99
	HexCer 18:1;2/24:0	2.63E-02 ± 1.84E-02	3.16E-02 ± 2.20E-02	3.27E-02 ± 1.53E-02	0.79	0.99
	HexCer 18:1;2/24:0;1	8.12E-02 ± 5.60E-02	9.39E-02 ± 6.40E-02	1.02E-01 ± 5.38E-02	0.80	0.99
	HexCer 18:1;2/24:1	4.39E-03 ± 4.12E-03	5.62E-03 ± 4.44E-03	5.91E-03 ± 3.50E-03	0.78	0.99
	HexCer 18:1;2/24:1;1	6.47E-03 ± 5.11E-03	6.65E-03 ± 5.02E-03	7.78E-03 ± 4.84E-03	0.80	0.99
	HexCer 20:1;2/16:0	5.28E-03 ± 3.62E-03	6.77E-03 ± 5.04E-03	7.33E-03 ± 4.17E-03	0.93	0.99
	HexCer 20:1;2/24:0	1.57E-02 ± 9.73E-03	1.87E-02 ± 1.21E-02	1.96E-02 ± 1.05E-02	0.82	0.99
	HexCer 20:1;2/24:0;1	7.08E-02 ± 4.44E-02	8.83E-02 ± 6.30E-02	8.70E-02 ± 4.36E-02	0.81	0.99
	HexCer 35:1;2	1.42E-01 ± 9.13E-02	1.67E-01 ± 1.18E-01	1.77E-01 ± 9.08E-02	0.64	0.99
	HexCer 36:2;2	7.52E-02 ± 4.54E-02	8.94E-02 ± 6.15E-02	9.37E-02 ± 4.59E-02	0.39	0.99
	HexCer 38:2;2	6.13E-02 ± 4.13E-02	7.11E-02 ± 4.95E-02	7.65E-02 ± 4.31E-02	0.79	0.99
	HexCer 41:1;2	7.01E-03 ± 5.08E-03	8.57E-03 ± 7.09E-03	8.27E-03 ± 6.24E-03	0.69	0.99
	HexCer 41:1;3	3.08E-03 ± 2.62E-03	4.65E-03 ± 3.27E-03	3.95E-03 ± 2.81E-03	0.77	0.99
	HexCer 43:1;3	3.31E-03 ± 2.86E-03	3.39E-03 ± 3.12E-03	4.22E-03 ± 3.33E-03	0.86	0.99
	HexCer 43:2;2	5.44E-03 ± 3.29E-03	6.75E-03 ± 5.11E-03	6.42E-03 ± 3.81E-03	0.46	0.99
	HexCer 43:2;3	1.26E-02 ± 8.07E-03	1.51E-02 ± 1.12E-02	1.55E-02 ± 9.06E-03	0.85	0.99
	HexCer 44:2;2	9.41E-03 ± 6.43E-03	1.07E-02 ± 8.17E-03	1.14E-02 ± 6.19E-03	0.86	0.99
	HexCer 44:2;3	1.76E-02 ± 1.24E-02	1.95E-02 ± 1.42E-02	2.13E-02 ± 1.21E-02	0.86	0.99
Lysophosphatidylcholine (LPC)	LPC 15:0	3.09E-04 ± 6.80E-05	2.58E-04 ± 1.27E-04	1.85E-04 ± 4.59E-05	0.09	0.99
	LPC 15:1	6.38E-04 ± 8.04E-04	4.91E-04 ± 6.68E-04	1.57E-04 ± 7.03E-05	0.39	0.99
	LPC 16:0	1.90E-02 ± 6.43E-03	1.97E-02 ± 6.10E-03	1.69E-02 ± 2.60E-03	0.59	0.99
	LPC 16:1	8.62E-04 ± 4.80E-04	1.02E-03 ± 4.10E-04	7.47E-04 ± 2.76E-04	0.52	0.99
	LPC 16:2	1.36E-04 ± 9.73E-05	1.38E-04 ± 1.03E-04	8.32E-05 ± 4.15E-05	0.51	0.99
	LPC 17:0	1.11E-03 ± 3.81E-04	1.17E-03 ± 3.02E-04	9.54E-04 ± 3.51E-04	0.51	0.99
	LPC 17:1	7.51E-04 ± 7.33E-04	5.68E-04 ± 5.65E-04	3.83E-04 ± 2.38E-04	0.57	0.99
	LPC 17:2	2.43E-04 ± 2.25E-04	3.47E-04 ± 2.45E-04	1.22E-04 ± 6.72E-05	0.13	0.99
	LPC 18:0	8.60E-03 ± 2.33E-03	9.14E-03 ± 2.84E-03	7.65E-03 ± 1.68E-03	0.40	0.99
	LPC 18:1	6.70E-03 ± 2.81E-03	6.91E-03 ± 2.43E-03	5.73E-03 ± 1.19E-03	0.56	0.99
	LPC 18:2	1.22E-03 ± 8.64E-04	1.40E-03 ± 5.27E-04	1.00E-03 ± 2.96E-04	0.50	0.99
	LPC 19:0	2.88E-04 ± 5.13E-05	3.09E-04 ± 2.00E-04	2.25E-04 ± 1.05E-04	0.51	0.99
	LPC 19:1	1.38E-03 ± 1.24E-03	1.10E-03 ± 8.97E-04	5.98E-04 ± 2.22E-04	0.31	0.99
	LPC 19:3	5.80E-04 ± 4.23E-04	5.31E-04 ± 4.23E-04	2.83E-04 ± 2.43E-04	0.34	0.99
	LPC 20:0	1.62E-04 ± 1.12E-04	1.25E-04 ± 5.86E-05	1.61E-04 ± 5.24E-05	0.59	0.99
	LPC 20:1	1.01E-03 ± 9.48E-04	7.98E-04 ± 5.49E-04	5.00E-04 ± 2.47E-04	0.45	0.99
	LPC 20:2	4.01E-03 ± 1.02E-03	4.03E-03 ± 1.02E-03	4.05E-03 ± 1.10E-03	1.00	0.99
	LPC 20:3	8.29E-04 ± 3.94E-04	6.81E-04 ± 3.58E-04	5.64E-04 ± 1.96E-04	0.38	0.99
	LPC 20:4	1.54E-03 ± 8.04E-04	1.69E-03 ± 8.16E-04	1.19E-03 ± 4.19E-04	0.34	0.99
	LPC 21:2	1.67E-03 ± 1.04E-03	1.39E-03 ± 6.12E-04	1.03E-03 ± 4.06E-04	0.37	0.99
	LPC 21:3	1.22E-03 ± 8.06E-04	1.05E-03 ± 8.01E-04	8.13E-04 ± 2.55E-04	0.58	0.99
	LPC 22:0	2.10E-04 ± 1.44E-04	1.73E-04 ± 8.27E-05	1.56E-04 ± 6.94E-05	0.75	0.99
	LPC 22:2	2.94E-04 ± 2.24E-04	2.57E-04 ± 1.62E-04	1.81E-04 ± 1.52E-04	0.52	0.99
	LPC 22:3	2.34E-03 ± 8.05E-04	2.50E-03 ± 5.58E-04	2.32E-03 ± 7.42E-04	0.88	0.99
	LPC 22:4	1.00E-03 ± 6.54E-04	8.85E-04 ± 5.03E-04	6.82E-04 ± 2.84E-04	0.56	0.99
	LPC 22:6	1.12E-03 ± 4.31E-04	9.00E-04 ± 3.36E-04	9.36E-04 ± 3.59E-04	0.32	0.99
Lysophosphatidylethanolamine (LPE)	LPE 16:0	4.49E-03 ± 3.44E-03	4.27E-03 ± 2.49E-03	3.62E-03 ± 8.70E-04	0.83	0.99
	LPE 16:1	1.33E-03 ± 1.69E-03	9.71E-04 ± 1.19E-03	5.94E-04 ± 3.59E-04	0.60	0.99
	LPE 18:0	8.92E-03 ± 2.10E-03	8.99E-03 ± 2.46E-03	7.32E-03 ± 1.60E-03	0.26	0.99
	LPE 18:1	1.40E-02 ± 1.25E-02	1.22E-02 ± 9.50E-03	9.03E-03 ± 3.29E-03	0.67	0.99
	LPE 18:2	3.81E-04 ± 3.90E-04	4.19E-04 ± 5.05E-04	1.71E-04 ± 1.28E-04	0.57	0.99
	LPE 20:1	6.70E-04 ± 7.35E-04	6.64E-04 ± 5.57E-04	4.47E-04 ± 4.12E-04	0.70	0.99
	LPE 20:2	2.30E-04 ± 2.21E-04	1.73E-04 ± 2.43E-04	1.26E-04 ± 7.37E-05	0.45	0.99
	LPE 20:3	1.24E-03 ± 1.14E-03	9.56E-04 ± 1.01E-03	5.32E-04 ± 2.78E-04	0.41	0.99
	LPE 20:4	2.02E-02 ± 1.40E-02	1.79E-02 ± 1.31E-02	1.32E-02 ± 3.32E-03	0.59	0.99
	LPE 22:4	2.22E-02 ± 1.94E-02	1.78E-02 ± 1.62E-02	1.27E-02 ± 4.77E-03	0.59	0.99
	LPE 22:5	4.48E-03 ± 3.61E-03	4.16E-03 ± 3.27E-03	2.85E-03 ± 1.23E-03	0.59	0.99
	LPE 22:6	2.79E-02 ± 2.21E-02	2.36E-02 ± 1.99E-02	1.61E-02 ± 6.25E-03	0.53	0.99
Lysoalkylphosphatidylethanolamine (LPE-O)	LPE O-18:0	1.14E-03 ± 4.33E-04	1.14E-03 ± 3.79E-04	1.24E-03 ± 3.00E-04	0.74	0.99
Lysophosphatidylinositol (LPI)	LPI 15:0	5.19E-04 ± 1.25E-04	4.89E-04 ± 1.41E-04	4.97E-04 ± 7.36E-05	0.72	0.99
	LPI 16:0	2.72E-04 ± 8.87E-05	2.49E-04 ± 1.37E-04	2.03E-04 ± 1.02E-04	0.59	0.99
	LPI 18:0	6.69E-03 ± 2.04E-03	6.21E-03 ± 2.20E-03	5.41E-03 ± 1.06E-03	0.49	0.99
	LPI 18:1	4.57E-04 ± 1.56E-04	4.42E-04 ± 2.12E-04	3.30E-04 ± 1.45E-04	0.34	0.99
	LPI 20:3	1.29E-04 ± 7.59E-05	1.52E-04 ± 1.20E-04	1.24E-04 ± 7.06E-05	0.80	0.99
	LPI 20:4	1.98E-03 ± 6.20E-04	1.95E-03 ± 7.35E-04	1.63E-03 ± 3.82E-04	0.46	0.99
	LPI 22:5	3.26E-04 ± 7.53E-05	2.98E-04 ± 1.18E-04	3.58E-04 ± 7.32E-05	0.50	0.99
	LPI 22:6	1.55E-04 ± 5.03E-05	6.18E-05 ± 2.63E-05	1.27E-04 ± 7.37E-05	<0.05	0.99
Lysophosphatidylserine (LPS)	LPS 18:0	3.50E-03 ± 2.44E-03	2.53E-03 ± 1.82E-03	1.92E-03 ± 9.59E-04	0.37	0.99
	LPS 18:1	8.96E-04 ± 4.15E-04	7.65E-04 ± 3.40E-04	7.03E-04 ± 2.75E-04	0.69	0.99
	LPS 18:2	9.44E-06 ± 4.61E-06	2.12E-05 ± 9.43E-06	7.57E-06 ± 3.04E-06	<0.05	0.99
	LPS 19:1	7.53E-04 ± 3.36E-04	8.34E-04 ± 3.12E-04	8.63E-04 ± 2.29E-04	0.87	0.99
	LPS 20:3	1.58E-04 ± 1.04E-04	1.25E-04 ± 1.51E-04	9.07E-05 ± 7.78E-05	0.67	0.99
	LPS 20:4	9.81E-05 ± 6.74E-05	5.88E-05 ± 3.95E-05	5.64E-05 ± 4.41E-05	0.31	0.99
	LPS 22:4	4.46E-04 ± 1.47E-04	3.80E-04 ± 1.72E-04	3.35E-04 ± 1.29E-04	0.41	0.99
	LPS 22:5	3.35E-04 ± 1.26E-04	2.84E-04 ± 1.58E-04	2.22E-04 ± 1.28E-04	0.25	0.99
	LPS 22:6	1.58E-03 ± 6.00E-04	1.44E-03 ± 5.65E-04	1.28E-03 ± 3.78E-04	0.58	0.99
Phosphatidic acid (PA)	PA 16:0-16:0	1.54E-03 ± 1.36E-03	1.34E-03 ± 9.47E-04	1.17E-03 ± 6.70E-04	0.89	0.99
	PA 16:0-18:1	1.54E-02 ± 7.28E-03	1.53E-02 ± 6.02E-03	1.65E-02 ± 9.23E-03	0.92	0.99
	PA 18:0-18:1	9.63E-03 ± 3.25E-03	1.20E-02 ± 3.91E-03	1.07E-02 ± 6.25E-03	0.68	0.99
	PA 18:0-18:2	8.79E-04 ± 7.18E-04	1.09E-03 ± 8.28E-04	7.49E-04 ± 4.98E-04	0.64	0.99
	PA 18:0-22:6	1.80E-03 ± 1.53E-03	2.20E-03 ± 1.92E-03	1.45E-03 ± 1.12E-03	0.17	0.99
	PA 18:1-18:1	5.60E-03 ± 2.39E-03	4.63E-03 ± 2.89E-03	2.93E-03 ± 1.06E-03	0.67	0.99
Phosphatidylcholine (PC)	PC 14:0-16:0	1.63E-01 ± 4.18E-02	1.66E-01 ± 4.64E-02	1.42E-01 ± 4.12E-02	0.58	0.99
	PC 14:0-18:1	6.34E-03 ± 1.75E-03	5.82E-03 ± 1.74E-03	4.90E-03 ± 1.33E-03	0.32	0.99
	PC 14:1-16:0	1.92E-02 ± 5.21E-03	1.99E-02 ± 5.84E-03	1.62E-02 ± 4.62E-03	0.39	0.99
	PC 15:0-16:0	5.95E-03 ± 2.22E-03	5.15E-03 ± 1.41E-03	4.93E-03 ± 1.17E-03	0.44	0.99
	PC 16:0-16:0	1.25E+00 ± 2.79E-01	1.27E+00 ± 3.42E-01	1.03E+00 ± 2.47E-01	0.29	0.99
	PC 16:0-16:1	2.97E-02 ± 7.94E-03	2.96E-02 ± 8.20E-03	2.40E-02 ± 5.96E-03	0.43	0.99
	PC 16:0-16:2	3.45E-01 ± 7.75E-02	3.42E-01 ± 9.70E-02	2.88E-01 ± 8.51E-02	0.69	0.99
	PC 16:0-17:0	1.29E-02 ± 3.78E-03	1.38E-02 ± 4.16E-03	1.18E-02 ± 4.12E-03	0.22	0.99
	PC 16:0-17:1	7.96E-03 ± 2.64E-03	7.67E-03 ± 2.74E-03	6.76E-03 ± 2.43E-03	0.48	0.99
	PC 16:0-18:0	3.01E-02 ± 8.01E-03	3.12E-02 ± 9.92E-03	2.37E-02 ± 9.26E-03	0.34	0.99
	PC 16:0-18:1	2.73E-02 ± 7.39E-03	2.77E-02 ± 8.71E-03	2.22E-02 ± 8.09E-03	0.37	0.99
	PC 16:0-18:2	2.21E-03 ± 5.10E-04	2.17E-03 ± 8.17E-04	1.53E-03 ± 6.70E-04	0.55	0.99
	PC 16:0-18:3	4.20E-01 ± 1.81E-01	4.52E-01 ± 2.27E-01	4.91E-01 ± 1.97E-01	0.50	0.99
	PC 16:0-19:1	3.33E-01 ± 8.15E-02	3.35E-01 ± 9.93E-02	2.76E-01 ± 5.85E-02	0.50	0.99
	PC 16:0-20:1	2.42E+00 ± 5.73E-01	2.49E+00 ± 7.36E-01	2.03E+00 ± 5.26E-01	0.44	0.99
	PC 16:0-20:2	5.39E-02 ± 1.45E-02	5.62E-02 ± 1.98E-02	4.77E-02 ± 1.55E-02	0.63	0.99
	PC 16:0-20:3	1.31E-01 ± 2.71E-02	1.39E-01 ± 3.85E-02	1.20E-01 ± 2.90E-02	0.39	0.99
	PC 16:0-20:4	6.72E-02 ± 1.33E-02	6.73E-02 ± 1.90E-02	5.25E-02 ± 1.42E-02	0.19	0.99
	PC 16:0-22:1	1.58E-02 ± 3.55E-03	1.60E-02 ± 4.78E-03	1.34E-02 ± 3.92E-03	0.96	0.99
	PC 16:0-22:2	8.69E-03 ± 8.14E-03	6.20E-03 ± 4.10E-03	4.00E-03 ± 1.54E-03	0.86	0.99
	PC 16:0-22:4	5.04E-03 ± 1.92E-03	5.49E-03 ± 2.30E-03	4.04E-03 ± 2.16E-03	0.31	0.99
	PC 16:0-22:5	2.42E-02 ± 1.04E-02	2.28E-02 ± 7.78E-03	1.92E-02 ± 9.40E-03	0.22	0.99
	PC 16:0-22:6	2.93E-02 ± 1.04E-02	3.24E-02 ± 1.38E-02	2.62E-02 ± 1.37E-02	0.37	0.99
	PC 16:1-16:1	1.87E-02 ± 7.33E-03	2.00E-02 ± 9.39E-03	2.09E-02 ± 8.09E-03	0.78	0.99
	PC 16:1-17:0	1.68E-02 ± 6.49E-03	1.73E-02 ± 7.80E-03	1.97E-02 ± 7.42E-03	0.15	0.99
	PC 16:1-18:0	4.72E-02 ± 1.02E-02	4.68E-02 ± 1.57E-02	4.52E-02 ± 1.18E-02	0.66	0.99
	PC 16:1-18:1	1.59E-01 ± 2.48E-02	1.54E-01 ± 3.91E-02	1.57E-01 ± 4.06E-02	0.21	0.99
	PC 16:1-20:4	1.96E-02 ± 1.61E-02	2.14E-02 ± 1.69E-02	2.25E-02 ± 1.06E-02	0.16	0.99
	PC 17:0-18:0	5.43E-02 ± 1.42E-02	5.62E-02 ± 1.71E-02	4.58E-02 ± 9.46E-03	0.32	0.99
	PC 17:0-18:1	5.34E-01 ± 1.91E-01	5.92E-01 ± 2.67E-01	5.28E-01 ± 1.90E-01	0.74	0.99
	PC 17:0-20:4	3.35E-02 ± 7.62E-03	3.39E-02 ± 9.73E-03	2.96E-02 ± 5.15E-03	0.94	0.99
	PC 18:0-18:0	5.87E-02 ± 1.99E-02	6.43E-02 ± 2.61E-02	6.29E-02 ± 2.03E-02	0.94	0.99
	PC 18:0-18:1	1.80E-01 ± 4.84E-02	1.85E-01 ± 6.26E-02	1.53E-01 ± 3.89E-02	0.79	0.99
	PC 18:0-18:2	4.21E-02 ± 7.08E-03	4.22E-02 ± 1.22E-02	3.51E-02 ± 5.94E-03	0.82	0.99
	PC 18:0-19:1	3.34E-02 ± 8.22E-03	3.66E-02 ± 1.18E-02	3.06E-02 ± 8.05E-03	0.62	0.99
	PC 18:0-20:3	2.67E-01 ± 4.82E-02	2.69E-01 ± 8.01E-02	2.14E-01 ± 6.68E-02	0.51	0.99
	PC 18:0-20:4	1.11E-02 ± 3.07E-03	1.11E-02 ± 3.41E-03	8.01E-03 ± 2.90E-03	0.37	0.99
	PC 18:0-22:4	1.10E-02 ± 3.94E-03	1.12E-02 ± 5.16E-03	8.73E-03 ± 5.32E-03	0.31	0.99
	PC 18:0-22:5	1.54E-02 ± 6.96E-03	1.68E-02 ± 9.06E-03	1.74E-02 ± 7.31E-03	0.07	0.99
	PC 18:0-22:6	1.39E-02 ± 5.60E-03	1.50E-02 ± 7.38E-03	1.71E-02 ± 7.01E-03	0.40	0.99
	PC 18:1-18:1	2.34E-02 ± 6.84E-03	2.48E-02 ± 8.04E-03	2.43E-02 ± 8.01E-03	0.53	0.99
	PC 18:1-18:2	3.19E-01 ± 5.87E-02	3.00E-01 ± 7.87E-02	2.84E-01 ± 7.02E-02	0.58	0.99
	PC 18:1-20:4	2.55E-01 ± 3.05E-02	2.69E-01 ± 6.55E-02	2.33E-01 ± 5.63E-02	0.07	0.99
	PC 18:1-22:6	2.91E-02 ± 2.68E-02	3.32E-02 ± 3.16E-02	3.27E-02 ± 1.76E-02	0.16	0.99
	PC 20:4-22:4	2.16E-02 ± 1.45E-02	2.35E-02 ± 1.68E-02	2.19E-02 ± 1.00E-02	0.18	0.99
	PC 31:1	1.58E-02 ± 5.81E-03	1.68E-02 ± 7.35E-03	1.50E-02 ± 4.56E-03	0.58	0.99
	PC 33:2	2.59E-02 ± 5.41E-03	2.85E-02 ± 9.53E-03	2.35E-02 ± 5.40E-03	0.82	0.99
	PC 34:4	5.22E-02 ± 1.13E-02	5.30E-02 ± 1.37E-02	4.46E-02 ± 1.04E-02	0.36	0.99
	PC 35:2	3.49E-01 ± 8.36E-02	3.55E-01 ± 1.14E-01	2.92E-01 ± 7.91E-02	0.87	0.99
	PC 35:3	5.17E-02 ± 1.08E-02	5.33E-02 ± 1.25E-02	4.35E-02 ± 9.53E-03	0.78	0.99
	PC 35:4	6.76E-02 ± 1.72E-02	6.34E-02 ± 2.16E-02	4.59E-02 ± 1.51E-02	0.95	0.99
	PC 35:5	8.94E-02 ± 2.12E-02	9.84E-02 ± 3.53E-02	7.90E-02 ± 2.40E-02	0.98	0.99
	PC 37:2	6.70E-03 ± 2.04E-03	7.35E-03 ± 2.22E-03	5.26E-03 ± 1.61E-03	0.87	0.99
	PC 37:3	6.90E-03 ± 2.51E-03	7.36E-03 ± 2.99E-03	6.38E-03 ± 3.09E-03	0.74	0.99
	PC 37:5	1.13E-02 ± 2.89E-03	1.21E-02 ± 4.05E-03	1.17E-02 ± 3.44E-03	0.78	0.99
	PC 37:6	1.65E-02 ± 3.05E-03	1.62E-02 ± 3.80E-03	1.59E-02 ± 3.35E-03	0.59	0.99
	PC 38:0	1.31E-02 ± 2.26E-03	1.39E-02 ± 3.01E-03	1.13E-02 ± 1.14E-03	0.96	0.99
	PC 38:7	1.06E-02 ± 2.80E-03	1.18E-02 ± 2.48E-03	8.44E-03 ± 1.83E-03	0.22	0.99
	PC 39:4	2.62E-02 ± 7.17E-03	2.91E-02 ± 9.13E-03	2.33E-02 ± 5.81E-03	0.82	0.99
	PC 39:5	4.05E-02 ± 9.51E-03	4.49E-02 ± 1.34E-02	3.36E-02 ± 1.27E-02	0.85	0.99
	PC 39:6	5.25E-02 ± 1.18E-02	5.66E-02 ± 2.06E-02	4.57E-02 ± 1.27E-02	0.99	0.99
	PC 39:7	1.55E-02 ± 3.73E-03	1.67E-02 ± 5.44E-03	1.26E-02 ± 2.71E-03	0.16	0.99
	PC 39:8	6.32E-04 ± 4.28E-04	8.01E-04 ± 5.36E-04	6.44E-04 ± 2.09E-04	0.06	0.99
	PC 40:8	7.38E-04 ± 4.52E-04	6.69E-04 ± 4.31E-04	5.93E-04 ± 2.11E-04	0.68	0.99
	PC 41:8	2.14E-03 ± 9.08E-04	2.55E-03 ± 1.28E-03	1.52E-03 ± 9.14E-04	0.77	0.99
	PC 43:10	5.67E-04 ± 3.37E-04	5.66E-04 ± 5.59E-04	3.01E-04 ± 1.94E-04	0.66	0.99
	PC 43:11	1.94E-03 ± 9.09E-04	2.38E-03 ± 6.88E-04	1.56E-03 ± 6.53E-04	0.28	0.99
Alkylphosphatidylcholine (PC-O)	PC O-14:0/16:0	3.33E-03 ± 1.94E-03	3.72E-03 ± 1.95E-03	3.82E-03 ± 1.77E-03	0.86	0.99
	PC O-14:0/16:1	4.05E-04 ± 5.22E-04	5.67E-04 ± 3.07E-04	8.27E-04 ± 5.38E-04	0.55	0.99
	PC O-14:0/18:0	9.61E-04 ± 3.01E-04	9.97E-04 ± 2.84E-04	9.09E-04 ± 2.69E-04	0.86	0.99
	PC O-14:0/18:2	2.18E-02 ± 8.70E-03	2.40E-02 ± 1.04E-02	2.02E-02 ± 6.35E-03	0.97	0.99
	PC O-14:1/22:0	3.73E-03 ± 3.42E-03	4.13E-03 ± 3.01E-03	3.97E-03 ± 2.11E-03	0.98	0.99
	PC O-14:1/22:2	2.68E-02 ± 1.48E-02	3.02E-02 ± 1.79E-02	2.77E-02 ± 1.12E-02	0.76	0.99
	PC O-15:1/17:1	4.59E-04 ± 3.84E-04	4.26E-04 ± 3.02E-04	4.18E-04 ± 2.44E-04	0.89	0.99
	PC O-16:0/16:0	1.11E-03 ± 9.99E-04	1.20E-03 ± 1.03E-03	1.12E-03 ± 6.91E-04	0.75	0.99
	PC O-16:0/16:1	1.30E-02 ± 4.06E-03	1.30E-02 ± 4.57E-03	1.00E-02 ± 2.37E-03	0.97	0.99
	PC O-16:0/18:1	1.36E-02 ± 5.89E-03	1.47E-02 ± 5.90E-03	1.36E-02 ± 4.61E-03	0.91	0.99
	PC O-16:0/18:2	3.57E-02 ± 1.78E-02	3.84E-02 ± 1.65E-02	3.41E-02 ± 1.24E-02	0.72	0.99
	PC O-16:0/20:4	1.89E-04 ± 1.20E-04	2.33E-04 ± 1.14E-04	1.88E-04 ± 7.85E-05	0.68	0.99
	PC O-16:1/16:0	1.05E-02 ± 6.60E-03	1.25E-02 ± 7.08E-03	1.08E-02 ± 5.20E-03	0.91	0.99
	PC O-16:1/18:1	5.25E-04 ± 4.64E-04	5.79E-04 ± 4.03E-04	4.14E-04 ± 2.83E-04	0.82	0.99
	PC O-16:1/18:2	2.05E-03 ± 2.28E-03	2.53E-03 ± 2.66E-03	2.37E-03 ± 1.24E-03	0.67	0.99
	PC O-16:1/20:0	2.16E-03 ± 2.23E-03	2.17E-03 ± 2.11E-03	2.34E-03 ± 1.21E-03	0.98	0.99
	PC O-16:1/22:1	3.28E-03 ± 3.00E-03	3.57E-03 ± 3.59E-03	3.54E-03 ± 1.69E-03	0.94	0.99
	PC O-16:1/22:2	1.78E-03 ± 1.35E-03	2.00E-03 ± 1.38E-03	2.19E-03 ± 1.15E-03	0.60	0.99
	PC O-16:1/22:4	3.28E-03 ± 2.90E-03	3.43E-03 ± 2.26E-03	3.02E-03 ± 1.60E-03	0.49	0.99
	PC O-16:2/20:0	3.00E-03 ± 2.09E-03	3.85E-03 ± 2.81E-03	3.24E-03 ± 1.83E-03	0.87	0.99
	PC O-16:2/22:0	1.90E-03 ± 7.33E-04	2.27E-03 ± 1.34E-03	1.91E-03 ± 8.54E-04	1.00	0.99
	PC O-16:2/22:2	3.02E-03 ± 2.72E-03	3.19E-03 ± 2.46E-03	2.60E-03 ± 1.28E-03	0.94	0.99
	PC O-18:0/16:0	1.06E-02 ± 1.05E-02	1.13E-02 ± 1.13E-02	1.08E-02 ± 6.69E-03	0.33	0.99
	PC O-18:0/20:4	7.08E-04 ± 9.31E-04	1.23E-03 ± 1.33E-03	1.16E-03 ± 7.64E-04	0.19	0.99
	PC O-18:1/16:0	5.91E-04 ± 2.85E-04	5.33E-04 ± 3.62E-04	5.29E-04 ± 2.50E-04	0.90	0.99
	PC O-18:1/18:1	1.02E-03 ± 4.15E-04	8.17E-04 ± 5.01E-04	5.61E-04 ± 1.64E-04	0.97	0.99
	PC O-18:1/20:4	2.62E-03 ± 8.52E-04	3.32E-03 ± 1.57E-03	2.54E-03 ± 1.17E-03	0.40	0.99
	PC O-18:2/20:4	1.18E-04 ± 6.01E-05	1.79E-04 ± 1.08E-04	1.25E-04 ± 8.59E-05	0.23	0.99
	PC O-18:3/20:4	1.14E-03 ± 5.82E-04	9.79E-04 ± 5.94E-04	5.90E-04 ± 6.13E-04	0.50	0.99
	PC O-36:0	1.45E-03 ± 7.47E-04	2.01E-03 ± 2.08E-03	2.72E-03 ± 1.99E-03	0.93	0.99
	PC O-40:4	2.69E-04 ± 9.29E-05	2.53E-04 ± 1.38E-04	2.29E-04 ± 1.77E-04	0.93	0.99
Phosphatidylethanolamine (PE)	PE 16:0-18:0	1.76E-02 ± 4.31E-03	1.75E-02 ± 4.76E-03	1.45E-02 ± 3.31E-03	0.31	0.99
	PE 16:0-18:1	1.32E-01 ± 2.88E-02	1.35E-01 ± 3.87E-02	1.15E-01 ± 2.69E-02	0.49	0.99
	PE 16:0-20:3	1.57E-02 ± 3.16E-03	1.60E-02 ± 4.48E-03	1.32E-02 ± 3.55E-03	0.50	0.99
	PE 16:0-20:4	1.65E-02 ± 4.09E-03	1.68E-02 ± 5.15E-03	1.46E-02 ± 4.45E-03	0.16	0.99
	PE 16:0-22:4	3.23E-03 ± 1.32E-03	3.81E-03 ± 1.66E-03	3.07E-03 ± 1.37E-03	0.20	0.99
	PE 16:0-22:5	9.15E-04 ± 6.31E-04	9.17E-04 ± 7.42E-04	8.19E-04 ± 6.60E-04	0.40	0.99
	PE 16:0-22:6	1.01E-03 ± 4.70E-04	1.17E-03 ± 6.29E-04	1.00E-03 ± 3.87E-04	0.24	0.99
	PE 16:1-18:0	1.60E-01 ± 4.96E-02	1.73E-01 ± 6.53E-02	1.51E-01 ± 4.72E-02	0.39	0.99
	PE 16:1-22:6	2.32E-02 ± 5.04E-03	2.48E-02 ± 7.68E-03	2.33E-02 ± 5.66E-03	0.31	0.99
	PE 17:0-20:4	1.51E-01 ± 5.10E-02	1.56E-01 ± 6.22E-02	1.49E-01 ± 5.09E-02	0.05	0.99
	PE 17:0-22:4	8.55E-03 ± 2.04E-03	8.75E-03 ± 2.28E-03	7.34E-03 ± 1.57E-03	0.67	0.99
	PE 17:1-18:1	1.58E-02 ± 5.05E-03	1.77E-02 ± 7.34E-03	1.77E-02 ± 6.59E-03	0.96	0.99
	PE 18:0-18:1	8.15E-02 ± 1.53E-02	7.94E-02 ± 2.20E-02	6.40E-02 ± 1.66E-02	0.74	0.99
	PE 18:0-18:2	2.20E-04 ± 1.72E-04	2.28E-04 ± 1.35E-04	2.73E-04 ± 1.95E-04	0.82	0.99
	PE 18:0-20:1	5.47E-03 ± 1.05E-03	5.92E-03 ± 1.79E-03	4.26E-03 ± 1.07E-03	0.94	0.99
	PE 18:0-20:2	4.55E-03 ± 2.01E-03	4.47E-03 ± 1.83E-03	4.77E-03 ± 1.94E-03	0.72	0.99
	PE 18:0-20:3	3.77E-03 ± 1.19E-03	3.99E-03 ± 1.32E-03	3.38E-03 ± 8.01E-04	0.20	0.99
	PE 18:0-20:4	5.71E-03 ± 2.97E-03	6.61E-03 ± 3.90E-03	6.95E-03 ± 3.51E-03	0.08	0.99
	PE 18:0-20:5	5.95E-02 ± 1.07E-02	6.36E-02 ± 1.93E-02	4.82E-02 ± 7.91E-03	0.21	0.99
	PE 18:0-22:3	6.51E-02 ± 1.18E-02	6.31E-02 ± 1.46E-02	5.32E-02 ± 1.12E-02	0.54	0.99
	PE 18:0-22:4	1.12E+00 ± 2.09E-01	1.10E+00 ± 2.94E-01	8.63E-01 ± 2.09E-01	0.23	0.99
	PE 18:0-22:5	2.47E-02 ± 4.94E-03	2.44E-02 ± 6.86E-03	1.98E-02 ± 4.20E-03	0.13	0.99
	PE 18:0-22:6	4.74E-02 ± 1.04E-02	4.85E-02 ± 1.33E-02	3.99E-02 ± 8.86E-03	0.23	0.99
	PE 18:1-18:1	2.86E-03 ± 7.30E-04	2.86E-03 ± 7.47E-04	2.30E-03 ± 4.86E-04	0.94	0.99
	PE 18:1-18:2	8.02E-02 ± 1.91E-02	7.85E-02 ± 2.22E-02	6.69E-02 ± 1.75E-02	0.75	0.99
	PE 18:1-20:1	1.46E-01 ± 2.88E-02	1.54E-01 ± 4.77E-02	1.23E-01 ± 3.31E-02	0.78	0.99
	PE 18:1-20:3	8.47E-03 ± 1.68E-03	8.78E-03 ± 2.58E-03	7.27E-03 ± 1.81E-03	0.29	0.99
	PE 18:1-20:4	1.73E-03 ± 7.30E-04	1.56E-03 ± 8.33E-04	1.09E-03 ± 5.28E-04	0.41	0.99
	PE 18:1-22:1	1.56E-03 ± 5.62E-04	1.63E-03 ± 7.39E-04	1.33E-03 ± 9.53E-04	0.49	0.99
	PE 18:1-22:4	1.29E-03 ± 1.17E-03	2.04E-03 ± 1.77E-03	2.48E-03 ± 1.71E-03	0.37	0.99
	PE 18:1-22:5	9.82E-03 ± 3.12E-03	1.10E-02 ± 3.59E-03	8.84E-03 ± 2.02E-03	0.67	0.99
	PE 18:1-22:6	2.54E-01 ± 5.27E-02	2.58E-01 ± 7.32E-02	2.10E-01 ± 5.05E-02	0.27	0.99
	PE 18:2-20:4	1.06E-01 ± 2.40E-02	1.18E-01 ± 3.43E-02	8.85E-02 ± 1.76E-02	0.28	0.99
	PE 20:2-20:4	3.08E-02 ± 6.82E-03	3.31E-02 ± 9.60E-03	2.70E-02 ± 5.93E-03	0.58	0.99
	PE 20:2-22:6	4.18E-01 ± 1.02E-01	4.37E-01 ± 1.37E-01	3.45E-01 ± 8.84E-02	0.19	0.99
	PE 20:4-22:3	4.08E-02 ± 1.26E-02	4.35E-02 ± 1.49E-02	3.69E-02 ± 1.02E-02	0.34	0.99
	PE 34:2	7.58E-03 ± 9.10E-04	8.88E-03 ± 2.33E-03	7.77E-03 ± 3.10E-03	0.75	0.99
	PE 35:1	4.54E-02 ± 1.06E-02	4.85E-02 ± 1.62E-02	3.81E-02 ± 1.08E-02	0.42	0.99
	PE 36:0	7.80E-03 ± 1.58E-03	9.11E-03 ± 2.68E-03	7.04E-03 ± 1.65E-03	0.83	0.99
	PE 37:1	7.42E-03 ± 2.04E-03	8.14E-03 ± 2.43E-03	6.15E-03 ± 1.51E-03	0.83	0.99
	PE 42:4	2.37E-03 ± 6.20E-04	2.39E-03 ± 1.03E-03	2.01E-03 ± 7.83E-04	0.13	0.99
	PE 42:5	1.53E-03 ± 6.65E-04	1.92E-03 ± 9.96E-04	1.28E-03 ± 3.30E-04	0.22	0.99
	PE 42:6	2.49E-03 ± 1.20E-03	2.38E-03 ± 1.35E-03	1.30E-03 ± 6.77E-04	0.72	0.99
	PE 42:9	3.53E-04 ± 1.06E-04	4.44E-04 ± 2.87E-04	2.66E-04 ± 1.82E-04	0.37	0.99
	PE 43:3	1.65E-03 ± 2.47E-03	2.31E-03 ± 3.13E-03	2.71E-03 ± 1.17E-03	0.72	0.99
Alkylphosphatidylethanolamine (PE-O)	PE O-16:0/16:0	7.31E-04 ± 4.34E-04	6.39E-04 ± 3.14E-04	2.76E-04 ± 1.31E-04	<0.05	0.99
	PE O-16:0/18:2	9.06E-03 ± 3.88E-03	9.51E-03 ± 3.15E-03	8.97E-03 ± 3.07E-03	0.66	0.99
	PE O-16:0/22:4	1.08E-02 ± 6.16E-03	1.19E-02 ± 6.80E-03	1.16E-02 ± 5.64E-03	0.67	0.99
	PE O-16:0/22:5	1.06E-03 ± 1.22E-03	1.58E-03 ± 9.88E-04	1.42E-03 ± 8.21E-04	0.38	0.99
	PE O-16:0/22:6	3.03E-03 ± 1.57E-03	2.54E-03 ± 1.45E-03	1.70E-03 ± 6.03E-04	0.69	0.99
	PE O-16:1/16:0	3.35E-02 ± 1.13E-02	3.45E-02 ± 1.12E-02	2.93E-02 ± 8.39E-03	0.95	0.99
	PE O-16:1/16:1	2.95E-04 ± 2.65E-04	3.39E-04 ± 3.33E-04	4.62E-04 ± 2.97E-04	0.91	0.99
	PE O-16:1/18:1	1.19E-01 ± 6.71E-02	1.34E-01 ± 6.97E-02	1.28E-01 ± 5.96E-02	0.88	0.99
	PE O-16:1/18:2	2.32E-02 ± 1.01E-02	2.39E-02 ± 9.64E-03	2.07E-02 ± 8.55E-03	0.78	0.99
	PE O-16:1/20:1	7.83E-02 ± 4.59E-02	8.34E-02 ± 3.63E-02	8.57E-02 ± 3.60E-02	0.68	0.99
	PE O-16:1/20:2	5.80E-03 ± 2.60E-03	6.57E-03 ± 3.17E-03	6.52E-03 ± 2.69E-03	0.71	0.99
	PE O-16:1/20:3	2.23E-02 ± 1.37E-02	2.42E-02 ± 1.25E-02	2.32E-02 ± 1.22E-02	0.89	0.99
	PE O-16:1/20:4	2.92E-03 ± 1.50E-03	3.14E-03 ± 1.31E-03	3.53E-03 ± 1.48E-03	0.78	0.99
	PE O-16:1/22:1	8.29E-04 ± 1.02E-03	9.27E-04 ± 5.72E-04	1.12E-03 ± 7.76E-04	0.80	0.99
	PE O-16:1/22:2	4.67E-03 ± 3.05E-03	5.38E-03 ± 3.02E-03	5.15E-03 ± 2.91E-03	0.78	0.99
	PE O-16:1/22:3	1.99E-03 ± 2.00E-03	2.25E-03 ± 1.74E-03	2.27E-03 ± 1.49E-03	0.89	0.99
	PE O-16:1/22:4	3.03E-03 ± 1.46E-03	3.56E-03 ± 2.03E-03	3.20E-03 ± 1.68E-03	0.86	0.99
	PE O-16:1/22:5	1.12E-02 ± 5.58E-03	1.42E-02 ± 7.90E-03	1.37E-02 ± 6.34E-03	0.64	0.99
	PE O-16:1/22:6	9.31E-02 ± 4.54E-02	1.00E-01 ± 4.57E-02	9.07E-02 ± 3.53E-02	0.59	0.99
	PE O-17:1/18:1	5.41E-03 ± 2.21E-03	6.59E-03 ± 3.34E-03	6.46E-03 ± 2.88E-03	0.88	0.99
	PE O-17:1/20:4	7.84E-03 ± 3.27E-03	8.67E-03 ± 3.66E-03	8.76E-03 ± 3.28E-03	0.69	0.99
	PE O-17:1/22:4	1.66E-01 ± 8.66E-02	1.83E-01 ± 8.90E-02	1.71E-01 ± 7.53E-02	0.68	0.99
	PE O-17:1/22:6	1.39E-02 ± 4.66E-03	1.53E-02 ± 6.35E-03	1.43E-02 ± 6.16E-03	0.42	0.99
	PE O-18:0/16:0	7.98E-03 ± 3.34E-03	8.87E-03 ± 4.12E-03	9.09E-03 ± 3.65E-03	0.22	0.99
	PE O-18:0/22:4	6.77E-03 ± 3.03E-03	7.24E-03 ± 2.96E-03	7.75E-03 ± 2.97E-03	0.36	0.99
	PE O-18:0/22:6	9.17E-02 ± 2.88E-02	1.03E-01 ± 3.96E-02	9.31E-02 ± 3.60E-02	0.24	0.99
	PE O-18:1/16:0	6.96E-04 ± 4.81E-04	7.44E-04 ± 5.76E-04	7.11E-04 ± 4.90E-04	0.66	0.99
	PE O-18:1/16:1	1.28E-03 ± 1.02E-03	1.62E-03 ± 8.76E-04	1.60E-03 ± 1.12E-03	0.87	0.99
	PE O-18:1/18:1	5.80E-03 ± 1.91E-03	6.59E-03 ± 2.73E-03	5.69E-03 ± 2.49E-03	0.91	0.99
	PE O-18:1/18:2	6.00E-03 ± 2.95E-03	7.17E-03 ± 4.16E-03	7.03E-03 ± 3.45E-03	0.84	0.99
	PE O-18:1/20:1	1.03E-02 ± 5.24E-03	1.30E-02 ± 7.05E-03	1.19E-02 ± 5.66E-03	0.73	0.99
	PE O-18:1/20:2	1.99E-03 ± 1.21E-03	3.05E-03 ± 1.57E-03	2.83E-03 ± 1.83E-03	0.79	0.99
	PE O-18:1/20:3	5.45E-03 ± 2.87E-03	6.62E-03 ± 3.99E-03	6.47E-03 ± 3.02E-03	0.39	0.99
	PE O-18:1/20:4	5.16E-03 ± 2.10E-03	6.18E-03 ± 3.08E-03	5.76E-03 ± 2.52E-03	0.47	0.99
	PE O-18:1/22:1	1.17E-02 ± 6.01E-03	1.45E-02 ± 8.40E-03	1.39E-02 ± 6.90E-03	0.69	0.99
	PE O-18:1/22:2	6.62E-03 ± 1.56E-03	6.67E-03 ± 1.85E-03	5.85E-03 ± 1.59E-03	0.72	0.99
	PE O-18:1/22:3	3.33E-02 ± 1.38E-02	3.62E-02 ± 1.41E-02	3.24E-02 ± 1.13E-02	0.69	0.99
	PE O-18:1/22:4	2.13E-02 ± 4.86E-03	2.33E-02 ± 7.64E-03	1.84E-02 ± 5.19E-03	0.42	0.99
	PE O-18:1/22:5	6.52E-03 ± 2.79E-03	7.60E-03 ± 3.62E-03	7.23E-03 ± 3.02E-03	0.13	0.99
	PE O-18:1/22:6	1.78E-03 ± 2.82E-04	1.98E-03 ± 7.79E-04	1.54E-03 ± 3.89E-04	0.27	0.99
	PE O-18:2/16:0	2.78E-01 ± 8.00E-02	2.89E-01 ± 9.84E-02	2.64E-01 ± 7.47E-02	0.92	0.99
	PE O-18:2/16:1	2.20E-01 ± 4.77E-02	2.40E-01 ± 7.71E-02	1.99E-01 ± 5.93E-02	0.95	0.99
	PE O-18:2/18:1	1.75E-02 ± 6.32E-03	1.98E-02 ± 8.04E-03	1.74E-02 ± 6.74E-03	0.91	0.99
	PE O-18:2/18:2	8.63E-03 ± 2.17E-03	9.29E-03 ± 3.47E-03	8.00E-03 ± 2.30E-03	0.80	0.99
	PE O-18:2/20:0	7.93E-02 ± 2.23E-02	8.70E-02 ± 2.90E-02	7.24E-02 ± 2.11E-02	0.72	0.99
	PE O-18:2/20:1	1.41E-01 ± 5.67E-02	1.68E-01 ± 8.72E-02	1.54E-01 ± 6.95E-02	0.76	0.99
	PE O-18:2/20:2	2.63E-01 ± 6.28E-02	2.80E-01 ± 9.46E-02	2.37E-01 ± 6.88E-02	0.81	0.99
	PE O-18:2/20:3	7.31E-03 ± 2.11E-03	8.16E-03 ± 3.02E-03	7.03E-03 ± 2.61E-03	0.81	0.99
	PE O-18:2/20:4	3.03E-03 ± 1.23E-03	3.25E-03 ± 1.78E-03	2.96E-03 ± 1.18E-03	0.71	0.99
	PE O-18:2/22:1	9.87E-03 ± 2.84E-03	1.06E-02 ± 3.96E-03	8.46E-03 ± 2.77E-03	0.79	0.99
	PE O-18:2/22:2	5.35E-03 ± 4.70E-03	7.87E-03 ± 6.03E-03	7.82E-03 ± 5.63E-03	0.49	0.99
	PE O-18:2/22:3	4.83E-03 ± 2.66E-03	5.93E-03 ± 3.54E-03	6.21E-03 ± 2.77E-03	0.83	0.99
	PE O-18:2/22:4	7.95E-03 ± 3.80E-03	9.62E-03 ± 5.83E-03	9.39E-03 ± 4.77E-03	0.77	0.99
	PE O-18:2/22:5	9.82E-03 ± 2.29E-03	9.46E-03 ± 2.68E-03	8.00E-03 ± 2.69E-03	0.73	0.99
	PE O-18:2/22:6	3.35E-02 ± 1.21E-02	3.64E-02 ± 1.16E-02	3.04E-02 ± 9.46E-03	0.43	0.99
	PE O-18:3/16:0	4.52E-03 ± 2.39E-03	7.16E-03 ± 5.49E-03	6.88E-03 ± 4.28E-03	0.74	0.99
	PE O-18:3/18:1	3.42E-01 ± 7.49E-02	3.51E-01 ± 1.03E-01	2.96E-01 ± 6.93E-02	0.79	0.99
	PE O-33:2	1.67E-02 ± 9.18E-03	1.96E-02 ± 9.89E-03	1.88E-02 ± 8.39E-03	0.65	0.99
	PE O-34:4	1.26E-02 ± 2.81E-03	1.32E-02 ± 4.01E-03	1.04E-02 ± 3.02E-03	0.81	0.99
	PE O-35:3	9.65E-02 ± 1.72E-02	1.06E-01 ± 2.95E-02	8.09E-02 ± 1.87E-02	0.93	0.99
	PE O-36:1	9.48E-02 ± 3.38E-02	1.07E-01 ± 4.68E-02	1.03E-01 ± 3.68E-02	0.77	0.99
	PE O-37:2	4.79E-01 ± 1.07E-01	5.00E-01 ± 1.54E-01	4.03E-01 ± 1.13E-01	0.89	0.99
	PE O-37:4	2.23E-02 ± 6.86E-03	2.52E-02 ± 9.09E-03	2.19E-02 ± 6.81E-03	0.80	0.99
	PE O-39:6	9.72E-02 ± 2.39E-02	1.09E-01 ± 4.07E-02	8.86E-02 ± 2.75E-02	0.92	0.99
Phosphatidylglycerol (PG)	PG 16:0-18:1	9.70E-03 ± 2.66E-03	9.64E-03 ± 3.65E-03	7.77E-03 ± 2.44E-03	0.41	0.99
	PG 16:1-18:0	3.27E-03 ± 8.08E-04	3.29E-03 ± 1.19E-03	2.44E-03 ± 5.15E-04	0.16	0.99
	PG 18:0-18:1	7.92E-04 ± 5.03E-04	1.63E-03 ± 5.30E-04	7.96E-04 ± 5.97E-04	0.08	0.99
Phosphatidylinositol (PI)	PI 16:0-16:0	3.91E-04 ± 2.47E-04	2.69E-04 ± 1.39E-04	1.50E-04 ± 4.70E-05	0.07	0.99
	PI 16:0-16:1	4.51E-04 ± 1.14E-04	4.10E-04 ± 2.95E-04	3.56E-04 ± 1.25E-04	0.62	0.99
	PI 16:0-18:0	2.48E-05 ± 1.83E-05	2.48E-05 ± 2.61E-05	2.15E-05 ± 8.76E-06	0.63	0.99
	PI 16:0-18:1	8.68E-03 ± 3.26E-03	9.58E-03 ± 3.43E-03	8.02E-03 ± 3.61E-03	0.16	0.99
	PI 16:0-18:2	1.94E-03 ± 4.52E-04	2.13E-03 ± 6.71E-04	1.62E-03 ± 2.67E-04	0.37	0.99
	PI 16:0-20:2	2.74E-02 ± 8.22E-03	2.89E-02 ± 1.01E-02	2.21E-02 ± 5.94E-03	0.44	0.99
	PI 16:0-20:3	2.42E-04 ± 5.63E-05	3.12E-04 ± 9.26E-05	3.44E-04 ± 1.73E-04	0.20	0.99
	PI 16:0-20:4	7.23E-04 ± 1.84E-04	8.69E-04 ± 3.38E-04	7.51E-04 ± 2.63E-04	0.34	0.99
	PI 16:0-22:5	7.22E-05 ± 3.08E-05	7.37E-05 ± 4.41E-05	7.83E-05 ± 3.35E-05	0.10	0.99
	PI 16:0-22:6	4.40E-04 ± 2.09E-04	3.64E-04 ± 1.81E-04	2.12E-04 ± 1.58E-04	0.24	0.99
	PI 16:1-18:0	4.11E-03 ± 2.04E-03	4.83E-03 ± 2.45E-03	3.86E-03 ± 1.25E-03	0.19	0.99
	PI 16:1-18:1	2.52E-04 ± 5.01E-05	2.78E-04 ± 8.33E-05	2.42E-04 ± 3.89E-05	0.60	0.99
	PI 16:1-20:4	2.21E-03 ± 9.31E-04	2.85E-03 ± 1.35E-03	2.58E-03 ± 7.43E-04	0.73	0.99
	PI 17:1-20:4	2.60E-03 ± 1.13E-03	3.12E-03 ± 1.54E-03	2.72E-03 ± 9.63E-04	0.89	0.99
	PI 18:0-18:0	1.82E-03 ± 3.52E-04	1.63E-03 ± 4.72E-04	1.47E-03 ± 2.95E-04	0.13	0.99
	PI 18:0-18:1	4.71E-04 ± 1.08E-04	4.82E-04 ± 1.68E-04	4.07E-04 ± 9.62E-05	0.63	0.99
	PI 18:0-18:2	6.15E-04 ± 2.45E-04	6.98E-04 ± 2.86E-04	6.49E-04 ± 2.24E-04	0.50	0.99
	PI 18:0-18:3	4.49E-02 ± 8.57E-03	4.36E-02 ± 1.19E-02	3.79E-02 ± 9.27E-03	0.44	0.99
	PI 18:0-19:3	5.34E-04 ± 1.84E-04	5.35E-04 ± 1.63E-04	4.76E-04 ± 1.81E-04	0.61	0.99
	PI 18:0-20:2	1.04E-04 ± 7.11E-05	1.13E-04 ± 4.81E-05	8.24E-05 ± 4.90E-05	0.55	0.99
	PI 18:0-20:3	4.18E-05 ± 3.10E-05	3.24E-05 ± 2.05E-05	4.30E-05 ± 2.36E-05	0.49	0.99
	PI 18:0-20:4	4.45E-04 ± 2.36E-04	5.64E-04 ± 3.07E-04	4.36E-04 ± 2.02E-04	0.40	0.99
	PI 18:0-20:5	1.10E-02 ± 3.26E-03	1.15E-02 ± 4.24E-03	9.34E-03 ± 2.28E-03	0.22	0.99
	PI 18:0-22:3	4.82E-01 ± 1.14E-01	4.90E-01 ± 1.35E-01	4.24E-01 ± 1.01E-01	0.67	0.99
	PI 18:0-22:4	5.12E-03 ± 1.16E-03	5.15E-03 ± 1.55E-03	4.33E-03 ± 8.93E-04	0.64	0.99
	PI 18:0-22:5	8.27E-04 ± 1.85E-04	8.55E-04 ± 2.33E-04	6.70E-04 ± 1.35E-04	0.15	0.99
	PI 18:0-22:6	1.45E-03 ± 5.34E-04	1.33E-03 ± 4.57E-04	1.02E-03 ± 2.09E-04	0.10	0.99
	PI 18:1-18:1	6.55E-02 ± 1.46E-02	6.43E-02 ± 1.78E-02	5.58E-02 ± 1.30E-02	0.67	0.99
	PI 18:1-18:2	3.13E-03 ± 8.32E-04	3.07E-03 ± 9.14E-04	2.50E-03 ± 6.44E-04	0.79	0.99
	PI 18:1-20:3	1.66E-03 ± 3.55E-04	1.74E-03 ± 5.35E-04	1.58E-03 ± 4.57E-04	0.39	0.99
	PI 18:1-20:4	5.27E-04 ± 1.69E-04	5.62E-04 ± 2.49E-04	5.35E-04 ± 1.20E-04	0.38	0.99
	PI 18:1-22:3	2.66E-04 ± 1.38E-04	2.97E-04 ± 2.00E-04	2.66E-04 ± 1.02E-04	0.49	0.99
	PI 18:1-22:4	4.70E-04 ± 3.81E-04	3.65E-04 ± 1.62E-04	4.92E-04 ± 1.81E-04	0.33	0.99
	PI 18:1-22:5	4.29E-03 ± 1.27E-03	4.44E-03 ± 1.39E-03	3.92E-03 ± 9.06E-04	0.12	0.99
	PI 18:1-22:6	2.24E-04 ± 9.23E-05	2.39E-04 ± 9.40E-05	1.86E-04 ± 5.45E-05	0.22	0.99
	PI 18:2-20:4	1.32E-03 ± 3.88E-04	1.43E-03 ± 4.19E-04	1.10E-03 ± 2.96E-04	0.77	0.99
	PI 19:0-20:4	9.70E-04 ± 3.25E-04	1.03E-03 ± 3.16E-04	8.32E-04 ± 2.27E-04	0.83	0.99
	PI 20:1-20:4	9.03E-04 ± 3.23E-04	9.54E-04 ± 3.00E-04	7.93E-04 ± 1.86E-04	0.47	0.99
	PI 20:2-20:4	5.58E-03 ± 1.44E-03	5.85E-03 ± 1.72E-03	4.49E-03 ± 1.08E-03	0.61	0.99
	PI 20:3-20:4	3.26E-04 ± 1.02E-04	3.91E-04 ± 1.41E-04	2.74E-04 ± 6.67E-05	0.93	0.99
	PI 20:4-20:4	8.79E-04 ± 2.63E-04	9.35E-04 ± 3.00E-04	8.02E-04 ± 1.61E-04	0.93	0.99
	PI 32:2	1.66E-03 ± 4.11E-04	1.89E-03 ± 5.89E-04	1.44E-03 ± 3.33E-04	0.84	0.99
	PI 34:3	2.99E-03 ± 8.66E-04	3.30E-03 ± 1.34E-03	3.07E-03 ± 7.74E-04	0.97	0.99
	PI 38:7	7.89E-04 ± 1.20E-04	8.77E-04 ± 3.75E-04	8.36E-04 ± 1.88E-04	0.96	0.99
Phosphatidylserine (PS)	PS 14:0-18:0	3.90E-04 ± 1.37E-04	3.61E-04 ± 1.39E-04	3.49E-04 ± 5.27E-05	0.80	0.99
	PS 15:0-18:0	7.21E-04 ± 1.43E-04	7.08E-04 ± 3.27E-04	6.36E-04 ± 1.12E-04	0.53	0.99
	PS 15:0-18:1	8.00E-04 ± 2.77E-04	8.54E-04 ± 3.83E-04	6.61E-04 ± 1.82E-04	0.45	0.99
	PS 16:0-16:0	1.56E-04 ± 9.00E-05	2.82E-04 ± 2.72E-04	1.96E-04 ± 1.03E-04	0.71	0.99
	PS 16:0-16:1	9.00E-05 ± 4.83E-05	8.18E-05 ± 4.27E-05	1.18E-04 ± 5.47E-05	0.49	0.99
	PS 16:0-18:0	5.11E-03 ± 1.76E-03	5.08E-03 ± 1.55E-03	4.62E-03 ± 8.65E-04	0.79	0.99
	PS 16:0-18:1	4.53E-02 ± 1.07E-02	4.35E-02 ± 1.31E-02	3.96E-02 ± 8.36E-03	0.66	0.99
	PS 16:0-18:2	2.06E-02 ± 7.24E-03	2.19E-02 ± 8.99E-03	2.05E-02 ± 6.57E-03	0.78	0.99
	PS 16:0-20:3	1.08E-03 ± 2.78E-04	9.73E-04 ± 3.81E-04	1.06E-03 ± 3.06E-04	0.79	0.99
	PS 16:0-20:4	1.80E-03 ± 7.32E-04	1.62E-03 ± 8.68E-04	1.78E-03 ± 7.02E-04	0.94	0.99
	PS 16:0-22:0	7.37E-04 ± 2.83E-04	9.99E-04 ± 7.27E-04	7.87E-04 ± 1.76E-04	0.26	0.99
	PS 16:0-22:3	1.35E-04 ± 8.18E-05	1.18E-04 ± 6.87E-05	5.58E-05 ± 2.16E-05	0.18	0.99
	PS 16:0-22:4	4.66E-03 ± 2.47E-03	5.31E-03 ± 2.89E-03	5.03E-03 ± 2.19E-03	0.84	0.99
	PS 16:0-22:5	1.97E-03 ± 1.23E-03	2.29E-03 ± 1.45E-03	2.19E-03 ± 1.15E-03	0.80	0.99
	PS 16:0-22:6	4.04E-04 ± 3.06E-04	4.01E-04 ± 3.37E-04	4.35E-04 ± 3.06E-04	0.78	0.99
	PS 16:1-18:0	3.89E-01 ± 2.17E-01	4.54E-01 ± 2.39E-01	4.17E-01 ± 1.74E-01	0.91	0.99
	PS 16:1-18:1	3.75E-04 ± 1.81E-04	3.96E-04 ± 1.93E-04	3.76E-04 ± 1.60E-04	0.90	0.99
	PS 16:1-20:1	2.19E-02 ± 7.45E-03	2.45E-02 ± 1.01E-02	2.50E-02 ± 7.73E-03	0.97	0.99
	PS 16:1-22:0	8.28E-02 ± 3.75E-02	8.61E-02 ± 3.58E-02	8.00E-02 ± 2.98E-02	0.71	0.99
	PS 16:1-22:1	8.49E-04 ± 1.89E-04	7.94E-04 ± 2.32E-04	7.76E-04 ± 1.67E-04	0.84	0.99
	PS 16:2-18:0	9.77E-04 ± 2.84E-04	9.84E-04 ± 3.35E-04	9.28E-04 ± 2.56E-04	0.38	0.99
	PS 17:0-18:0	4.20E-03 ± 1.89E-03	4.20E-03 ± 1.79E-03	4.46E-03 ± 1.82E-03	0.07	0.99
	PS 17:0-18:1	1.61E-03 ± 3.79E-04	1.62E-03 ± 5.46E-04	1.55E-03 ± 5.83E-04	0.84	0.99
	PS 17:0-22:6	2.35E-04 ± 5.29E-05	2.46E-04 ± 1.05E-04	2.37E-04 ± 6.83E-05	0.44	0.99
	PS 17:1-18:0	1.41E-03 ± 8.33E-04	1.81E-03 ± 9.43E-04	1.40E-03 ± 7.22E-04	0.83	0.99
	PS 17:1-18:1	7.43E-04 ± 4.80E-04	1.02E-03 ± 6.63E-04	8.50E-04 ± 5.04E-04	0.95	0.99
	PS 18:0-18:1	8.38E-04 ± 6.32E-04	9.63E-04 ± 5.82E-04	8.34E-04 ± 4.86E-04	0.79	0.99
	PS 18:0-18:2	4.44E-04 ± 2.49E-04	3.55E-04 ± 2.56E-04	2.30E-04 ± 1.13E-04	0.71	0.99
	PS 18:0-18:3	2.77E-04 ± 1.28E-04	1.98E-04 ± 1.70E-04	1.63E-04 ± 1.09E-04	0.94	0.99
	PS 18:0-19:1	4.26E-04 ± 2.32E-04	5.32E-04 ± 3.25E-04	5.17E-04 ± 2.62E-04	0.59	0.99
	PS 18:0-20:0	3.96E-03 ± 2.16E-03	5.03E-03 ± 2.53E-03	4.47E-03 ± 2.33E-03	0.38	0.99
	PS 18:0-20:1	5.67E-03 ± 3.45E-03	7.10E-03 ± 4.27E-03	6.68E-03 ± 3.41E-03	0.67	0.99
	PS 18:0-20:2	4.09E-04 ± 2.28E-04	4.71E-04 ± 2.62E-04	4.83E-04 ± 2.47E-04	0.75	0.99
	PS 18:0-20:3	5.59E-03 ± 2.60E-03	6.51E-03 ± 2.91E-03	5.80E-03 ± 2.15E-03	0.70	0.99
	PS 18:0-20:4	7.56E-03 ± 4.48E-03	8.70E-03 ± 4.80E-03	8.47E-03 ± 4.03E-03	0.73	0.99
	PS 18:0-21:3	2.19E-04 ± 1.19E-04	2.65E-04 ± 1.47E-04	2.71E-04 ± 1.20E-04	0.05	0.99
	PS 18:0-22:0	5.03E-04 ± 8.86E-05	5.05E-04 ± 1.34E-04	4.31E-04 ± 5.28E-05	0.38	0.99
	PS 18:0-22:1	3.28E-02 ± 9.13E-03	3.55E-02 ± 1.23E-02	3.10E-02 ± 7.04E-03	0.61	0.99
	PS 18:0-22:2	2.67E-03 ± 1.34E-03	2.86E-03 ± 1.30E-03	2.81E-03 ± 1.20E-03	0.86	0.99
	PS 18:0-22:3	2.56E-04 ± 1.31E-04	2.88E-04 ± 1.46E-04	3.06E-04 ± 1.33E-04	0.73	0.99
	PS 18:0-22:4	3.10E-03 ± 6.49E-04	3.11E-03 ± 9.07E-04	2.90E-03 ± 7.14E-04	0.42	0.99
	PS 18:0-22:5	1.11E-01 ± 3.02E-02	1.16E-01 ± 3.57E-02	1.05E-01 ± 2.82E-02	0.23	0.99
	PS 18:0-22:6	4.49E-03 ± 1.63E-03	4.86E-03 ± 2.05E-03	4.73E-03 ± 1.62E-03	0.33	0.99
	PS 18:1-18:1	2.36E-03 ± 5.56E-04	2.35E-03 ± 8.59E-04	2.16E-03 ± 6.05E-04	0.93	0.99
	PS 18:1-18:2	4.10E-03 ± 2.04E-03	4.16E-03 ± 1.63E-03	4.19E-03 ± 1.57E-03	0.94	0.99
	PS 18:1-18:3	9.04E-03 ± 2.24E-03	9.12E-03 ± 3.64E-03	8.19E-03 ± 3.08E-03	0.98	0.99
	PS 18:1-19:0	1.17E-03 ± 2.99E-04	1.24E-03 ± 5.64E-04	7.91E-04 ± 2.32E-04	0.63	0.99
	PS 18:1-19:1	1.50E-03 ± 4.50E-04	1.63E-03 ± 6.60E-04	1.31E-03 ± 5.22E-04	0.89	0.99
	PS 18:1-20:0	6.08E-05 ± 4.04E-05	8.35E-05 ± 4.98E-05	6.32E-05 ± 3.09E-05	0.71	0.99
	PS 18:1-20:1	1.04E-03 ± 5.52E-04	1.33E-03 ± 7.97E-04	1.12E-03 ± 5.61E-04	0.82	0.99
	PS 18:1-20:2	7.05E-03 ± 4.43E-03	8.96E-03 ± 6.25E-03	8.45E-03 ± 4.22E-03	0.91	0.99
	PS 18:1-20:3	1.89E-03 ± 9.67E-04	2.10E-03 ± 9.75E-04	1.90E-03 ± 7.64E-04	0.93	0.99
	PS 18:1-20:4	8.34E-03 ± 5.48E-03	9.22E-03 ± 5.61E-03	9.25E-03 ± 4.46E-03	0.97	0.99
	PS 18:1-22:0	1.16E-02 ± 5.47E-03	1.35E-02 ± 5.43E-03	1.16E-02 ± 4.06E-03	0.71	0.99
	PS 18:1-22:1	1.28E-03 ± 9.10E-04	1.42E-03 ± 7.83E-04	1.41E-03 ± 7.18E-04	0.89	0.99
	PS 18:1-22:2	2.03E-01 ± 4.84E-02	2.09E-01 ± 6.28E-02	1.79E-01 ± 4.66E-02	0.91	0.99
	PS 18:1-22:3	2.67E-03 ± 1.34E-03	2.68E-03 ± 1.01E-03	2.55E-03 ± 9.52E-04	0.98	0.99
	PS 18:1-22:4	1.59E-01 ± 3.80E-02	1.76E-01 ± 5.11E-02	1.43E-01 ± 3.83E-02	0.68	0.99
	PS 18:1-22:5	4.74E-03 ± 1.19E-03	5.10E-03 ± 1.59E-03	4.48E-03 ± 1.09E-03	0.34	0.99
	PS 18:1-22:6	6.37E-01 ± 1.68E-01	6.68E-01 ± 2.20E-01	5.49E-01 ± 1.52E-01	0.31	0.99
	PS 18:2-20:0	4.79E-03 ± 9.42E-04	4.84E-03 ± 1.70E-03	3.89E-03 ± 8.60E-04	0.64	0.99
	PS 18:2-20:1	1.04E-02 ± 3.07E-03	1.07E-02 ± 3.68E-03	8.69E-03 ± 2.54E-03	0.79	0.99
	PS 20:1-22:6	8.78E-03 ± 2.87E-03	9.56E-03 ± 2.98E-03	8.53E-03 ± 2.24E-03	0.33	0.99
	PS 20:3-22:4	5.10E-03 ± 1.53E-03	5.14E-03 ± 1.77E-03	4.45E-03 ± 1.42E-03	0.67	0.99
	PS 20:3-22:6	1.46E-03 ± 3.61E-04	1.83E-03 ± 7.18E-04	1.45E-03 ± 5.08E-04	0.46	0.99
	PS 22:4-22:6	1.64E-03 ± 3.33E-04	2.01E-03 ± 1.03E-03	1.65E-03 ± 4.88E-04	0.13	0.99
	PS 42:5	1.25E-02 ± 2.81E-03	1.63E-02 ± 7.49E-03	1.30E-02 ± 3.58E-03	0.70	0.99
	PS 42:6	5.50E-03 ± 1.66E-03	5.60E-03 ± 1.95E-03	4.31E-03 ± 1.23E-03	0.60	0.99
Sulfatides hexosyl ceramide (SHexCer)	SHexCer 32:1;2	4.26E-04 ± 2.62E-04	5.33E-04 ± 2.55E-04	5.52E-04 ± 2.45E-04	0.59	0.99
	SHexCer 34:0;2	1.17E-04 ± 1.30E-04	1.88E-04 ± 1.71E-04	1.43E-04 ± 1.22E-04	0.74	0.99
	SHexCer 34:1;2	2.36E-03 ± 1.49E-03	2.83E-03 ± 1.77E-03	2.77E-03 ± 1.22E-03	0.78	0.99
	SHexCer 34:1;3	1.84E-04 ± 1.44E-04	1.99E-04 ± 1.58E-04	2.00E-04 ± 1.22E-04	0.96	0.99
	SHexCer 36:0;2	4.01E-03 ± 2.97E-03	5.46E-03 ± 4.01E-03	4.78E-03 ± 2.67E-03	0.68	0.99
	SHexCer 36:0;3	5.88E-04 ± 5.38E-04	7.43E-04 ± 5.89E-04	7.21E-04 ± 4.66E-04	0.81	0.99
	SHexCer 36:1;2	5.79E-02 ± 3.48E-02	7.15E-02 ± 4.42E-02	6.86E-02 ± 3.07E-02	0.71	0.99
	SHexCer 36:1;3	1.35E-02 ± 9.08E-03	1.61E-02 ± 9.76E-03	1.64E-02 ± 8.31E-03	0.77	0.99
	SHexCer 36:2;2	4.24E-03 ± 1.86E-03	4.85E-03 ± 2.37E-03	4.35E-03 ± 1.43E-03	0.73	0.99
	SHexCer 36:2;3	4.94E-04 ± 2.75E-04	5.33E-04 ± 2.87E-04	5.12E-04 ± 2.10E-04	0.92	0.99
	SHexCer 38:0;2	1.07E-03 ± 8.67E-04	1.39E-03 ± 1.11E-03	1.29E-03 ± 7.49E-04	0.74	0.99
	SHexCer 38:0;3	4.61E-04 ± 4.52E-04	5.86E-04 ± 4.71E-04	5.98E-04 ± 4.17E-04	0.80	0.99
	SHexCer 38:1;2	6.15E-03 ± 4.30E-03	7.59E-03 ± 4.87E-03	7.30E-03 ± 3.28E-03	0.74	0.99
	SHexCer 38:1;3	4.27E-03 ± 3.13E-03	5.06E-03 ± 3.07E-03	5.02E-03 ± 2.45E-03	0.83	0.99
	SHexCer 38:2;2	7.25E-04 ± 4.79E-04	8.12E-04 ± 4.87E-04	7.93E-04 ± 3.67E-04	0.86	0.99
	SHexCer 38:2;3	2.66E-04 ± 2.50E-04	3.24E-04 ± 2.10E-04	2.85E-04 ± 1.59E-04	0.87	0.99
	SHexCer 40:0;2	3.85E-03 ± 3.29E-03	4.91E-03 ± 3.65E-03	4.59E-03 ± 2.80E-03	0.80	0.99
	SHexCer 40:0;3	4.29E-03 ± 3.84E-03	5.11E-03 ± 3.78E-03	5.34E-03 ± 3.58E-03	0.85	0.99
	SHexCer 40:1;2	1.22E-02 ± 9.84E-03	1.45E-02 ± 9.84E-03	1.45E-02 ± 7.49E-03	0.83	0.99
	SHexCer 40:1;3	1.05E-02 ± 8.82E-03	1.22E-02 ± 8.31E-03	1.29E-02 ± 7.72E-03	0.84	0.99
	SHexCer 40:2;2	3.65E-03 ± 3.02E-03	4.29E-03 ± 3.03E-03	4.18E-03 ± 2.29E-03	0.85	0.99
	SHexCer 40:2;3	1.43E-03 ± 1.24E-03	1.73E-03 ± 1.13E-03	1.69E-03 ± 9.79E-04	0.83	0.99
	SHexCer 42:0;2	6.76E-03 ± 5.52E-03	8.81E-03 ± 6.66E-03	7.61E-03 ± 4.82E-03	0.78	0.99
	SHexCer 42:0;3	4.71E-03 ± 4.09E-03	5.64E-03 ± 4.27E-03	5.71E-03 ± 3.87E-03	0.86	0.99
	SHexCer 42:1;2	3.51E-02 ± 2.73E-02	4.33E-02 ± 2.99E-02	4.01E-02 ± 2.13E-02	0.82	0.99
	SHexCer 42:1;3	1.93E-02 ± 1.58E-02	2.26E-02 ± 1.60E-02	2.35E-02 ± 1.44E-02	0.85	0.99
	SHexCer 42:2;2	4.36E-02 ± 3.24E-02	5.22E-02 ± 3.40E-02	5.04E-02 ± 2.59E-02	0.82	0.99
	SHexCer 42:2;3	1.18E-02 ± 9.64E-03	1.34E-02 ± 9.36E-03	1.39E-02 ± 8.55E-03	0.87	0.99
	SHexCer 44:0;2	1.83E-04 ± 1.87E-04	2.49E-04 ± 2.40E-04	2.10E-04 ± 2.07E-04	0.84	0.99
	SHexCer 44:0;3	1.67E-04 ± 2.06E-04	2.83E-04 ± 2.57E-04	2.84E-04 ± 2.04E-04	0.41	0.99
	SHexCer 44:1;2	2.12E-03 ± 1.67E-03	2.56E-03 ± 1.90E-03	2.38E-03 ± 1.49E-03	0.86	0.99
	SHexCer 44:1;3	1.55E-03 ± 1.31E-03	1.75E-03 ± 1.25E-03	1.90E-03 ± 1.23E-03	0.86	0.99
	SHexCer 44:2;2	4.96E-03 ± 4.15E-03	5.77E-03 ± 4.12E-03	5.61E-03 ± 3.39E-03	0.89	0.99
	SHexCer 44:2;3	2.34E-03 ± 2.13E-03	2.51E-03 ± 1.73E-03	2.76E-03 ± 1.78E-03	0.90	0.99
Sphingomyelin (SM)	SM 18:0;2/24:1	5.59E-03 ± 2.89E-03	8.43E-03 ± 3.94E-03	5.73E-03 ± 2.64E-03	0.94	0.99
	SM 18:0;2/24:2	2.80E-02 ± 1.07E-02	2.95E-02 ± 9.63E-03	2.34E-02 ± 8.01E-03	0.62	0.99
	SM 18:1;2/16:0	2.48E-02 ± 1.20E-02	2.92E-02 ± 1.51E-02	2.84E-02 ± 1.40E-02	0.31	0.99
	SM 18:1;2/18:0	6.24E-01 ± 1.57E-01	6.52E-01 ± 1.76E-01	5.37E-01 ± 1.55E-01	0.25	0.99
	SM 18:1;2/18:1	2.61E-02 ± 7.92E-03	2.46E-02 ± 9.35E-03	1.80E-02 ± 5.88E-03	0.17	0.99
	SM 18:1;2/20:1	2.04E-03 ± 6.29E-04	1.76E-03 ± 8.53E-04	1.21E-03 ± 3.69E-04	0.23	0.99
	SM 18:1;2/22:0	2.29E-03 ± 1.87E-03	2.46E-03 ± 1.18E-03	1.79E-03 ± 7.74E-04	0.88	0.99
	SM 18:1;2/22:1	8.24E-02 ± 2.04E-02	8.60E-02 ± 2.79E-02	6.88E-02 ± 1.92E-02	0.73	0.99
	SM 18:1;2/24:0	9.08E-04 ± 5.52E-04	1.59E-03 ± 1.07E-03	6.84E-04 ± 2.12E-04	0.83	0.99
	SM 18:1;2/24:1	7.73E-05 ± 5.22E-05	8.71E-05 ± 5.42E-05	4.44E-05 ± 1.37E-05	0.92	0.99
	SM 20:1;2/14:0	1.89E-03 ± 2.67E-03	3.92E-03 ± 4.20E-03	3.38E-03 ± 3.81E-03	0.36	0.99
	SM 20:1;2/16:1	1.85E-02 ± 1.66E-02	2.22E-02 ± 1.55E-02	2.09E-02 ± 1.63E-02	0.12	0.99
	SM 20:1;2/18:1	6.71E-03 ± 9.25E-03	8.14E-03 ± 7.20E-03	1.03E-02 ± 9.40E-03	0.40	0.99
	SM 36:0;2	2.11E-03 ± 1.77E-03	2.50E-03 ± 2.41E-03	2.27E-03 ± 2.37E-03	0.71	0.99
	SM 38:0;2	2.10E-02 ± 1.39E-02	2.53E-02 ± 1.87E-02	2.50E-02 ± 1.87E-02	0.66	0.99
	SM 38:1;2	1.03E-03 ± 8.28E-04	1.28E-03 ± 9.71E-04	7.61E-04 ± 6.34E-04	0.25	0.99
	SM 40:0;2	7.22E-02 ± 5.22E-02	7.41E-02 ± 4.67E-02	8.05E-02 ± 4.88E-02	0.64	0.99
	SM 46:2;2	1.93E-02 ± 1.70E-02	1.25E-02 ± 4.43E-03	1.24E-02 ± 3.14E-03	0.60	0.99
Triacylglycerol (TAG)	TAG 48:0(FA 14:0)	2.27E-04 ± 1.71E-04	1.83E-04 ± 6.70E-05	2.88E-04 ± 3.03E-04	0.59	0.99
	TAG 48:0(FA 15:0)	9.53E-05 ± 6.77E-05	5.46E-05 ± 9.02E-06	9.04E-05 ± 6.71E-05	0.22	0.99
	TAG 48:0(FA 16:0)	2.83E-03 ± 2.57E-03	1.46E-03 ± 2.69E-04	2.61E-03 ± 2.22E-03	0.36	0.99
	TAG 48:0(FA 17:0)	1.13E-04 ± 7.34E-05	6.35E-05 ± 1.10E-05	9.92E-05 ± 7.50E-05	0.21	0.99
	TAG 48:0(FA 18:0)	2.61E-04 ± 2.03E-04	2.04E-04 ± 7.72E-05	3.21E-04 ± 3.32E-04	0.57	0.99
	TAG 48:1(FA 14:0)	1.80E-04 ± 7.35E-05	9.20E-05 ± 4.26E-05	1.75E-04 ± 1.15E-04	0.12	0.99
	TAG 48:1(FA 14:1)	8.45E-06 ± 5.40E-06	3.92E-06 ± 3.06E-06	8.22E-06 ± 6.44E-06	0.09	0.99
	TAG 48:1(FA 15:0)	6.40E-05 ± 3.37E-05	2.55E-05 ± 1.03E-05	5.00E-05 ± 2.72E-05	<0.05	0.99
	TAG 48:1(FA 15:1)	1.64E-05 ± 8.33E-06	5.44E-06 ± 3.15E-06	8.00E-06 ± 6.56E-06	<0.05	0.99
	TAG 48:1(FA 16:0)	4.69E-04 ± 2.01E-04	2.31E-04 ± 1.14E-04	4.13E-04 ± 2.45E-04	0.09	0.99
	TAG 48:1(FA 16:1)	2.95E-04 ± 1.32E-04	1.41E-04 ± 6.89E-05	2.51E-04 ± 1.40E-04	0.06	0.99
	TAG 48:1(FA 17:0)	3.69E-05 ± 1.97E-05	1.56E-05 ± 6.04E-06	3.01E-05 ± 1.67E-05	<0.05	0.99
	TAG 48:1(FA 17:1)	3.35E-05 ± 1.90E-05	1.37E-05 ± 6.76E-06	2.67E-05 ± 1.58E-05	<0.05	0.99
	TAG 48:1(FA 18:0)	3.22E-05 ± 1.71E-05	1.47E-05 ± 6.17E-06	2.84E-05 ± 1.63E-05	0.06	0.99
	TAG 48:1(FA 18:1)	1.89E-04 ± 7.96E-05	9.36E-05 ± 4.20E-05	1.77E-04 ± 1.10E-04	0.09	0.99
	TAG 48:2(FA 14:0)	4.47E-05 ± 1.86E-05	5.17E-05 ± 6.64E-05	5.37E-05 ± 4.30E-05	1.00	0.99
	TAG 48:2(FA 14:1)	1.62E-05 ± 6.53E-06	7.43E-06 ± 8.84E-06	1.99E-05 ± 1.59E-05	0.32	0.99
	TAG 48:2(FA 15:1)	1.13E-05 ± 6.52E-06	4.13E-06 ± 6.25E-06	1.06E-05 ± 9.20E-06	0.23	0.99
	TAG 48:2(FA 16:0)	6.95E-05 ± 3.61E-05	7.90E-05 ± 1.02E-04	7.55E-05 ± 6.41E-05	0.95	0.99
	TAG 48:2(FA 16:1)	1.80E-04 ± 9.94E-05	1.67E-04 ± 2.15E-04	1.69E-04 ± 1.30E-04	0.82	0.99
	TAG 48:2(FA 17:1)	1.28E-05 ± 6.71E-06	6.50E-06 ± 6.31E-06	1.53E-05 ± 1.17E-05	0.25	0.99
	TAG 48:2(FA 18:1)	7.36E-05 ± 4.45E-05	7.35E-05 ± 9.41E-05	7.44E-05 ± 5.00E-05	0.90	0.99
	TAG 48:2(FA 18:2)	2.57E-05 ± 8.36E-06	1.75E-05 ± 1.58E-05	3.50E-05 ± 3.28E-05	0.40	0.99
	TAG 49:0(FA 15:0)	2.80E-05 ± 1.11E-05	3.30E-05 ± 1.97E-05	3.85E-05 ± 4.27E-05	0.78	0.99
	TAG 49:0(FA 16:0)	1.09E-04 ± 3.19E-05	1.20E-04 ± 5.59E-05	1.28E-04 ± 1.31E-04	0.89	0.99
	TAG 49:0(FA 18:0)	3.52E-05 ± 1.41E-05	3.36E-05 ± 1.04E-05	4.47E-05 ± 5.45E-05	0.76	0.99
	TAG 49:1(FA 15:0)	5.13E-05 ± 2.79E-05	2.26E-05 ± 1.08E-05	3.07E-05 ± 1.79E-05	0.09	0.99
	TAG 49:1(FA 16:0)	8.51E-05 ± 4.87E-05	5.01E-05 ± 2.33E-05	6.39E-05 ± 3.33E-05	0.30	0.99
	TAG 50:0(FA 14:0)	7.18E-05 ± 8.00E-05	9.11E-05 ± 6.17E-05	1.02E-04 ± 1.15E-04	0.82	0.99
	TAG 50:0(FA 15:0)	1.42E-05 ± 1.23E-05	1.12E-05 ± 4.39E-06	1.12E-05 ± 8.79E-06	0.49	0.99
	TAG 50:0(FA 16:0)	1.61E-03 ± 7.83E-04	1.56E-03 ± 6.48E-04	1.79E-03 ± 1.28E-03	0.89	0.99
	TAG 50:0(FA 17:0)	4.88E-05 ± 3.43E-05	3.78E-05 ± 9.45E-06	4.53E-05 ± 2.50E-05	0.57	0.99
	TAG 50:0(FA 18:0)	9.80E-04 ± 5.41E-04	9.78E-04 ± 4.26E-04	1.09E-03 ± 8.31E-04	0.93	0.99
	TAG 50:0(FA 19:0)	1.01E-05 ± 6.43E-06	4.48E-06 ± 2.53E-06	2.12E-06 ± 7.74E-07	<0.05	0.99
	TAG 50:0(FA 20:0)	1.27E-05 ± 5.67E-06	6.42E-06 ± 2.47E-06	7.52E-06 ± 3.09E-06	<0.05	0.99
	TAG 50:1(FA 14:0)	6.07E-05 ± 2.38E-05	5.03E-05 ± 2.18E-05	6.26E-05 ± 3.39E-05	0.66	0.99
	TAG 50:1(FA 15:0)	2.32E-05 ± 1.23E-05	1.59E-05 ± 4.70E-06	2.09E-05 ± 1.07E-05	0.33	0.99
	TAG 50:1(FA 16:0)	2.74E-03 ± 2.02E-03	1.89E-03 ± 8.88E-04	3.12E-03 ± 2.83E-03	0.56	0.99
	TAG 50:1(FA 16:1)	2.04E-04 ± 6.98E-05	1.54E-04 ± 7.61E-05	1.71E-04 ± 8.48E-05	0.52	0.99
	TAG 50:1(FA 17:0)	4.96E-05 ± 1.90E-05	3.10E-05 ± 1.04E-05	3.88E-05 ± 1.69E-05	0.13	0.99
	TAG 50:1(FA 17:1)	2.24E-05 ± 1.36E-05	1.19E-05 ± 7.08E-06	1.47E-05 ± 8.21E-06	0.12	0.99
	TAG 50:1(FA 18:0)	1.93E-04 ± 7.03E-05	1.53E-04 ± 7.24E-05	1.70E-04 ± 9.03E-05	0.64	0.99
	TAG 50:1(FA 18:1)	1.38E-03 ± 8.97E-04	9.73E-04 ± 4.71E-04	1.46E-03 ± 1.24E-03	0.60	0.99
	TAG 50:1(FA 20:1)	1.20E-05 ± 6.40E-06	7.25E-06 ± 3.83E-06	5.32E-06 ± 2.72E-06	0.15	0.99
	TAG 50:2(FA 14:0)	6.32E-05 ± 3.08E-05	4.75E-05 ± 2.98E-05	7.58E-05 ± 6.40E-05	0.47	0.99
	TAG 50:2(FA 15:0)	1.06E-05 ± 6.53E-06	5.03E-06 ± 4.27E-06	8.82E-06 ± 5.87E-06	<0.05	0.99
	TAG 50:2(FA 16:0)	5.36E-04 ± 4.32E-04	3.74E-04 ± 2.51E-04	7.00E-04 ± 7.35E-04	0.51	0.99
	TAG 50:2(FA 16:1)	3.04E-04 ± 1.18E-04	2.21E-04 ± 1.46E-04	2.85E-04 ± 1.82E-04	0.47	0.99
	TAG 50:2(FA 17:0)	1.11E-05 ± 7.21E-06	6.73E-06 ± 5.56E-06	1.15E-05 ± 8.36E-06	0.36	0.99
	TAG 50:2(FA 17:1)	2.47E-05 ± 1.23E-05	1.21E-05 ± 1.04E-05	2.21E-05 ± 1.61E-05	0.12	0.99
	TAG 50:2(FA 18:0)	2.11E-05 ± 1.06E-05	1.82E-05 ± 1.44E-05	2.32E-05 ± 1.79E-05	0.75	0.99
	TAG 50:2(FA 18:1)	3.03E-04 ± 1.29E-04	2.31E-04 ± 1.53E-04	3.20E-04 ± 2.30E-04	0.55	0.99
	TAG 50:2(FA 18:2)	1.92E-04 ± 1.56E-04	1.36E-04 ± 9.21E-05	2.69E-04 ± 3.07E-04	0.50	0.99
	TAG 50:2(FA 20:2)	5.19E-06 ± 2.40E-06	2.63E-06 ± 2.32E-06	3.95E-06 ± 3.40E-06	0.39	0.99
	TAG 50:3(FA 14:0)	1.65E-05 ± 7.30E-06	1.07E-05 ± 9.11E-06	1.40E-05 ± 5.42E-06	0.26	0.99
	TAG 50:3(FA 14:1)	4.94E-06 ± 2.24E-06	1.86E-06 ± 9.47E-07	2.83E-06 ± 1.66E-06	<0.01	0.99
	TAG 50:3(FA 16:0)	3.43E-05 ± 1.36E-05	2.14E-05 ± 1.31E-05	2.49E-05 ± 9.13E-06	0.08	0.99
	TAG 50:3(FA 16:1)	1.01E-04 ± 5.52E-05	5.35E-05 ± 4.33E-05	5.91E-05 ± 2.25E-05	0.09	0.99
	TAG 50:3(FA 17:1)	5.20E-06 ± 2.71E-06	1.92E-06 ± 8.63E-07	3.05E-06 ± 1.49E-06	<0.05	0.99
	TAG 50:3(FA 18:1)	5.28E-05 ± 3.03E-05	2.81E-05 ± 2.46E-05	3.29E-05 ± 1.31E-05	0.11	0.99
	TAG 50:3(FA 18:2)	4.73E-05 ± 2.37E-05	2.66E-05 ± 2.36E-05	3.08E-05 ± 1.19E-05	0.11	0.99
	TAG 50:3(FA 18:3)	9.04E-06 ± 4.06E-06	4.88E-06 ± 1.02E-06	7.28E-06 ± 2.75E-06	<0.01	0.99
	TAG 52:1(FA 16:0)	5.79E-04 ± 3.44E-04	6.57E-04 ± 2.97E-04	7.14E-04 ± 4.15E-04	0.83	0.99
	TAG 52:1(FA 18:0)	6.56E-04 ± 3.93E-04	7.38E-04 ± 3.39E-04	7.87E-04 ± 4.63E-04	0.86	0.99
	TAG 52:1(FA 18:1)	6.52E-04 ± 3.90E-04	7.19E-04 ± 3.25E-04	7.69E-04 ± 4.50E-04	0.89	0.99
	TAG 52:1(FA 20:1)	4.17E-05 ± 2.57E-05	4.86E-05 ± 2.59E-05	4.56E-05 ± 1.43E-05	0.77	0.99
	TAG 52:2(FA 16:0)	1.19E-03 ± 6.80E-04	9.67E-04 ± 4.86E-04	1.42E-03 ± 1.19E-03	0.63	0.99
	TAG 52:2(FA 16:1)	1.20E-04 ± 4.00E-05	9.66E-05 ± 4.55E-05	9.74E-05 ± 4.81E-05	0.49	0.99
	TAG 52:2(FA 18:0)	2.29E-04 ± 1.21E-04	1.86E-04 ± 9.72E-05	2.40E-04 ± 2.10E-04	0.75	0.99
	TAG 52:2(FA 18:1)	2.14E-03 ± 1.20E-03	1.73E-03 ± 8.80E-04	2.53E-03 ± 2.16E-03	0.64	0.99
	TAG 52:2(FA 18:2)	1.75E-04 ± 1.01E-04	1.41E-04 ± 7.04E-05	1.93E-04 ± 1.85E-04	0.73	0.99
	TAG 52:2(FA 20:1)	2.40E-05 ± 6.67E-06	1.51E-05 ± 1.10E-05	1.55E-05 ± 7.87E-06	0.21	0.99
	TAG 52:2(FA 20:2)	4.77E-05 ± 1.89E-05	3.60E-05 ± 1.88E-05	3.48E-05 ± 1.35E-05	0.35	0.99
	TAG 52:3(FA 16:0)	6.18E-04 ± 2.68E-04	4.31E-04 ± 1.08E-04	7.88E-04 ± 7.72E-04	0.42	0.99
	TAG 52:3(FA 16:1)	1.89E-04 ± 2.92E-05	1.37E-04 ± 3.68E-05	1.58E-04 ± 1.02E-04	0.25	0.99
	TAG 52:3(FA 18:0)	2.85E-05 ± 3.92E-06	2.00E-05 ± 8.09E-06	2.75E-05 ± 2.52E-05	0.46	0.99
	TAG 52:3(FA 18:1)	7.44E-04 ± 2.66E-04	5.28E-04 ± 1.20E-04	9.08E-04 ± 9.02E-04	0.46	0.99
	TAG 52:3(FA 18:2)	5.54E-04 ± 2.50E-04	3.78E-04 ± 8.76E-05	7.42E-04 ± 7.92E-04	0.41	0.99
	TAG 52:3(FA 18:3)	1.73E-05 ± 4.65E-06	1.04E-05 ± 8.39E-06	1.77E-05 ± 1.66E-05	0.39	0.99
	TAG 52:3(FA 20:2)	2.18E-05 ± 3.57E-06	1.28E-05 ± 7.25E-06	1.31E-05 ± 9.01E-06	0.07	0.99
	TAG 52:3(FA 20:3)	6.81E-05 ± 1.61E-05	5.77E-05 ± 1.86E-05	5.36E-05 ± 2.78E-05	0.43	0.99
	TAG 52:4(FA 16:0)	2.94E-04 ± 3.55E-04	1.10E-04 ± 8.62E-05	3.32E-04 ± 4.84E-04	0.48	0.99
	TAG 52:4(FA 16:1)	5.09E-05 ± 3.78E-05	2.56E-05 ± 1.58E-05	5.05E-05 ± 6.68E-05	0.49	0.99
	TAG 52:4(FA 18:1)	7.96E-05 ± 7.94E-05	3.46E-05 ± 2.27E-05	8.99E-05 ± 1.22E-04	0.45	0.99
	TAG 52:4(FA 18:2)	3.76E-04 ± 5.05E-04	1.19E-04 ± 9.18E-05	4.62E-04 ± 7.38E-04	0.49	0.99
	TAG 52:4(FA 18:3)	5.80E-05 ± 5.96E-05	2.52E-05 ± 2.00E-05	5.74E-05 ± 7.73E-05	0.46	0.99
	TAG 52:4(FA 20:3)	9.93E-06 ± 9.48E-06	5.89E-06 ± 4.54E-06	9.60E-06 ± 1.32E-05	0.78	0.99
	TAG 52:4(FA 20:4)	1.09E-04 ± 8.81E-05	6.80E-05 ± 5.04E-05	8.46E-05 ± 9.39E-05	0.54	0.99
	TAG 53:3(FA 17:1)	1.73E-04 ± 9.91E-05	1.29E-04 ± 9.05E-05	1.10E-04 ± 6.70E-05	0.40	0.99
	TAG 53:3(FA 18:1)	3.00E-04 ± 1.47E-04	2.16E-04 ± 1.42E-04	2.23E-04 ± 1.01E-04	0.33	0.99
	TAG 54:1(FA 16:0)	8.98E-05 ± 5.42E-05	1.14E-04 ± 7.57E-05	6.65E-05 ± 3.10E-05	0.38	0.99
	TAG 54:1(FA 16:1)	1.30E-05 ± 1.45E-05	1.21E-05 ± 7.25E-06	1.12E-05 ± 8.39E-06	0.97	0.99
	TAG 54:1(FA 18:0)	3.12E-04 ± 1.82E-04	4.05E-04 ± 2.73E-04	2.36E-04 ± 1.10E-04	0.36	0.99
	TAG 54:1(FA 20:0)	3.68E-05 ± 2.35E-05	5.69E-05 ± 4.80E-05	3.19E-05 ± 1.79E-05	0.35	0.99
	TAG 54:1(FA 20:1)	7.12E-05 ± 4.18E-05	8.31E-05 ± 5.04E-05	4.66E-05 ± 2.53E-05	0.31	0.99
	TAG 54:2(FA 16:0)	4.50E-05 ± 2.87E-05	3.51E-05 ± 2.29E-05	3.19E-05 ± 4.11E-05	0.76	0.99
	TAG 54:2(FA 16:1)	7.67E-06 ± 4.99E-06	5.60E-06 ± 2.58E-06	6.36E-06 ± 8.91E-06	0.73	0.99
	TAG 54:2(FA 18:0)	1.75E-04 ± 1.26E-04	1.40E-04 ± 1.38E-04	1.77E-04 ± 2.38E-04	0.92	0.99
	TAG 54:2(FA 18:1)	3.28E-04 ± 2.35E-04	2.72E-04 ± 2.78E-04	3.35E-04 ± 4.38E-04	0.94	0.99
	TAG 54:2(FA 20:0)	6.44E-06 ± 6.32E-06	3.74E-06 ± 2.64E-06	5.92E-06 ± 1.10E-05	0.57	0.99
	TAG 54:2(FA 20:1)	3.95E-05 ± 2.54E-05	3.22E-05 ± 2.14E-05	2.90E-05 ± 3.61E-05	0.82	0.99
	TAG 54:2(FA 20:2)	1.70E-05 ± 1.12E-05	1.31E-05 ± 7.57E-06	1.12E-05 ± 1.26E-05	0.68	0.99
	TAG 54:3(FA 16:0)	8.92E-05 ± 2.90E-05	6.37E-05 ± 4.13E-05	7.54E-05 ± 4.12E-05	0.52	0.99
	TAG 54:3(FA 16:1)	2.16E-05 ± 4.75E-06	1.28E-05 ± 7.79E-06	1.41E-05 ± 8.46E-06	0.08	0.99
	TAG 54:3(FA 18:0)	2.01E-04 ± 1.24E-04	1.25E-04 ± 8.56E-05	2.34E-04 ± 1.96E-04	0.38	0.99
	TAG 54:3(FA 18:1)	2.81E-03 ± 2.03E-03	2.06E-03 ± 1.83E-03	3.96E-03 ± 3.22E-03	0.26	0.99
	TAG 54:3(FA 18:2)	1.73E-04 ± 1.18E-04	1.07E-04 ± 7.73E-05	2.24E-04 ± 1.97E-04	0.32	0.99
	TAG 54:3(FA 20:1)	2.29E-05 ± 1.06E-05	1.64E-05 ± 9.25E-06	2.33E-05 ± 1.74E-05	0.58	0.99
	TAG 54:3(FA 20:2)	5.20E-05 ± 1.80E-05	3.56E-05 ± 2.06E-05	4.09E-05 ± 2.17E-05	0.39	0.99
	TAG 54:3(FA 20:3)	6.62E-05 ± 1.84E-05	4.78E-05 ± 3.40E-05	4.94E-05 ± 2.41E-05	0.43	0.99
	TAG 54:3(FA 22:3)	1.03E-05 ± 3.40E-06	7.10E-06 ± 3.83E-06	9.30E-06 ± 5.20E-06	0.28	0.99
	TAG 54:4(FA 16:0)	2.54E-04 ± 2.38E-04	3.51E-04 ± 4.49E-04	1.25E-04 ± 6.00E-05	0.30	0.99
	TAG 54:4(FA 16:1)	2.01E-05 ± 7.10E-06	1.43E-05 ± 1.21E-05	1.16E-05 ± 8.90E-06	0.07	0.99
	TAG 54:4(FA 18:0)	2.59E-04 ± 2.13E-04	3.45E-04 ± 4.48E-04	1.84E-04 ± 1.44E-04	0.48	0.99
	TAG 54:4(FA 18:1)	1.82E-03 ± 1.52E-03	2.72E-03 ± 3.74E-03	1.56E-03 ± 1.25E-03	0.49	0.99
	TAG 54:4(FA 18:2)	9.89E-04 ± 8.14E-04	1.48E-03 ± 2.04E-03	9.03E-04 ± 7.48E-04	0.54	0.99
	TAG 54:4(FA 18:3)	3.52E-05 ± 3.64E-05	1.38E-05 ± 1.05E-05	3.17E-05 ± 2.55E-05	0.20	0.99
	TAG 54:4(FA 20:2)	1.48E-05 ± 7.91E-06	8.22E-06 ± 6.09E-06	1.00E-05 ± 7.57E-06	0.30	0.99
	TAG 54:4(FA 20:3)	1.29E-04 ± 1.08E-04	1.73E-04 ± 2.18E-04	5.99E-05 ± 2.42E-05	0.28	0.99
	TAG 54:4(FA 20:4)	4.45E-04 ± 4.24E-04	5.71E-04 ± 6.82E-04	2.10E-04 ± 1.03E-04	0.27	0.99
	TAG 54:4(FA 22:4)	4.65E-05 ± 2.35E-05	4.68E-05 ± 5.24E-05	2.74E-05 ± 1.46E-05	0.33	0.99
	TAG 54:5(FA 16:0)	1.28E-04 ± 5.93E-05	7.01E-05 ± 3.88E-05	7.88E-05 ± 4.98E-05	0.09	0.99
	TAG 54:5(FA 16:1)	2.80E-05 ± 1.81E-05	1.39E-05 ± 7.70E-06	2.09E-05 ± 1.37E-05	0.22	0.99
	TAG 54:5(FA 18:0)	2.76E-05 ± 2.46E-05	7.97E-06 ± 4.82E-06	2.05E-05 ± 2.28E-05	0.09	0.99
	TAG 54:5(FA 18:1)	8.36E-04 ± 8.67E-04	3.56E-04 ± 3.05E-04	8.70E-04 ± 8.26E-04	0.29	0.99
	TAG 54:5(FA 18:2)	8.41E-04 ± 8.53E-04	3.69E-04 ± 3.26E-04	1.03E-03 ± 1.02E-03	0.25	0.99
	TAG 54:5(FA 18:3)	1.73E-04 ± 2.24E-04	6.60E-05 ± 5.90E-05	1.57E-04 ± 1.48E-04	0.42	0.99
	TAG 54:5(FA 20:3)	2.27E-05 ± 1.08E-05	1.09E-05 ± 6.58E-06	1.38E-05 ± 1.00E-05	0.06	0.99
	TAG 54:5(FA 20:4)	3.36E-04 ± 1.53E-04	1.78E-04 ± 9.98E-05	2.03E-04 ± 1.22E-04	0.06	0.99
	TAG 54:5(FA 20:5)	3.28E-05 ± 1.53E-05	1.26E-05 ± 5.71E-06	1.92E-05 ± 1.14E-05	<0.05	0.99
	TAG 54:5(FA 22:5)	2.23E-04 ± 6.10E-05	1.06E-04 ± 5.16E-05	1.72E-04 ± 1.52E-04	0.07	0.99
	TAG 54:6(FA 16:0)	1.28E-04 ± 1.02E-04	1.09E-04 ± 4.67E-05	1.13E-04 ± 1.02E-04	0.98	0.99
	TAG 54:6(FA 16:1)	1.31E-05 ± 1.12E-05	9.00E-06 ± 6.35E-06	8.25E-06 ± 7.55E-06	0.38	0.99
	TAG 54:6(FA 18:1)	1.26E-04 ± 1.95E-04	4.20E-05 ± 1.99E-05	1.15E-04 ± 1.25E-04	0.64	0.99
	TAG 54:6(FA 18:2)	7.20E-04 ± 1.03E-03	2.53E-04 ± 1.32E-04	9.28E-04 ± 1.09E-03	0.49	0.99
	TAG 54:6(FA 18:3)	1.29E-04 ± 2.06E-04	3.97E-05 ± 1.76E-05	1.20E-04 ± 1.34E-04	0.62	0.99
	TAG 54:6(FA 20:4)	4.71E-05 ± 3.58E-05	3.76E-05 ± 2.11E-05	4.02E-05 ± 3.28E-05	0.95	0.99
	TAG 54:6(FA 20:5)	2.92E-05 ± 1.93E-05	1.85E-05 ± 6.26E-06	2.56E-05 ± 2.06E-05	0.70	0.99
	TAG 54:6(FA 22:5)	1.79E-05 ± 1.29E-05	1.39E-05 ± 6.29E-06	1.81E-05 ± 2.00E-05	0.90	0.99
	TAG 54:6(FA 22:6)	3.08E-04 ± 2.43E-04	2.63E-04 ± 1.11E-04	2.85E-04 ± 2.72E-04	1.00	0.99
	TAG 56:1(FA 16:0)	4.93E-05 ± 4.86E-05	5.32E-05 ± 4.14E-05	6.64E-05 ± 8.59E-05	0.92	0.99
	TAG 56:1(FA 16:1)	5.39E-05 ± 7.19E-05	5.24E-05 ± 5.07E-05	6.87E-05 ± 9.24E-05	0.95	0.99
	TAG 56:1(FA 18:0)	2.42E-05 ± 2.28E-05	1.66E-05 ± 9.95E-06	1.56E-05 ± 1.54E-05	0.57	0.99
	TAG 56:1(FA 18:1)	3.92E-05 ± 4.21E-05	3.11E-05 ± 3.02E-05	2.44E-05 ± 2.31E-05	0.71	0.99
	TAG 56:4(FA 18:0)	1.02E-04 ± 2.51E-05	1.42E-04 ± 6.51E-05	1.13E-04 ± 6.97E-05	0.45	0.99
	TAG 56:4(FA 18:1)	4.64E-05 ± 1.39E-05	5.25E-05 ± 2.38E-05	5.36E-05 ± 2.83E-05	0.98	0.99
	TAG 56:4(FA 18:2)	1.95E-05 ± 9.70E-06	2.09E-05 ± 8.64E-06	2.75E-05 ± 2.10E-05	0.83	0.99
	TAG 56:4(FA 20:1)	1.98E-05 ± 9.77E-06	1.92E-05 ± 8.35E-06	2.37E-05 ± 1.21E-05	0.73	0.99
	TAG 56:4(FA 20:2)	1.12E-05 ± 2.77E-06	8.49E-06 ± 5.69E-06	1.24E-05 ± 7.37E-06	0.41	0.99
	TAG 56:4(FA 20:3)	2.05E-05 ± 4.14E-06	2.68E-05 ± 1.19E-05	2.27E-05 ± 1.48E-05	0.63	0.99
	TAG 56:4(FA 20:4)	1.22E-04 ± 3.11E-05	1.65E-04 ± 7.60E-05	1.36E-04 ± 8.54E-05	0.52	0.99
	TAG 56:5(FA 16:0)	9.15E-04 ± 7.32E-04	8.39E-04 ± 1.13E-03	2.99E-04 ± 1.86E-04	0.34	0.99
	TAG 56:5(FA 18:0)	1.36E-03 ± 1.13E-03	1.29E-03 ± 1.87E-03	4.60E-04 ± 2.84E-04	0.40	0.99
	TAG 56:5(FA 18:1)	1.64E-03 ± 1.36E-03	1.51E-03 ± 2.12E-03	6.04E-04 ± 4.05E-04	0.41	0.99
	TAG 56:5(FA 18:2)	2.62E-04 ± 2.43E-04	1.50E-04 ± 2.42E-04	1.70E-04 ± 9.79E-05	0.71	0.99
	TAG 56:5(FA 20:1)	2.02E-04 ± 1.99E-04	1.65E-04 ± 1.50E-04	1.25E-04 ± 6.09E-05	0.77	0.99
	TAG 56:5(FA 20:3)	3.05E-04 ± 3.23E-04	3.31E-04 ± 4.99E-04	1.13E-04 ± 7.92E-05	0.46	0.99
	TAG 56:5(FA 20:4)	3.16E-03 ± 2.67E-03	2.87E-03 ± 4.11E-03	1.07E-03 ± 6.57E-04	0.38	0.99
	TAG 56:5(FA 22:4)	7.56E-04 ± 6.11E-04	6.17E-04 ± 8.03E-04	2.64E-04 ± 1.75E-04	0.32	0.99
	TAG 56:5(FA 22:5)	2.99E-03 ± 3.28E-03	2.02E-03 ± 2.15E-03	9.81E-04 ± 6.88E-04	0.20	0.99
	TAG 56:6(FA 16:0)	9.15E-05 ± 6.79E-05	1.04E-04 ± 7.96E-05	5.03E-05 ± 2.38E-05	0.29	0.99
	TAG 56:6(FA 18:0)	8.87E-05 ± 7.00E-05	9.57E-05 ± 7.23E-05	4.77E-05 ± 2.43E-05	0.32	0.99
	TAG 56:6(FA 18:1)	5.24E-05 ± 3.54E-05	5.63E-05 ± 4.95E-05	2.96E-05 ± 1.36E-05	0.42	0.99
	TAG 56:6(FA 18:2)	2.10E-05 ± 1.41E-05	1.86E-05 ± 1.77E-05	1.20E-05 ± 7.00E-06	0.60	0.99
	TAG 56:6(FA 20:4)	7.60E-05 ± 5.12E-05	8.61E-05 ± 7.62E-05	4.58E-05 ± 2.06E-05	0.43	0.99
	TAG 56:6(FA 20:5)	1.55E-05 ± 1.14E-05	2.35E-05 ± 2.40E-05	7.59E-06 ± 5.95E-06	0.27	0.99
	TAG 56:6(FA 22:4)	9.10E-06 ± 7.42E-06	8.26E-06 ± 7.80E-06	6.60E-06 ± 7.39E-06	0.87	0.99
	TAG 56:6(FA 22:5)	1.04E-04 ± 6.56E-05	1.08E-04 ± 6.85E-05	7.48E-05 ± 5.95E-05	0.64	0.99
	TAG 56:6(FA 22:6)	3.53E-04 ± 2.71E-04	3.97E-04 ± 3.07E-04	2.03E-04 ± 1.07E-04	0.34	0.99
	TAG 56:7(FA 16:0)	4.68E-05 ± 2.31E-05	1.08E-04 ± 6.72E-05	2.92E-05 ± 2.12E-05	<0.01	0.99
	TAG 56:7(FA 16:1)	5.68E-06 ± 2.71E-06	8.10E-06 ± 5.32E-06	4.03E-06 ± 2.47E-06	0.25	0.99
	TAG 56:7(FA 18:1)	5.49E-05 ± 2.87E-05	1.18E-04 ± 7.52E-05	3.33E-05 ± 2.35E-05	<0.01	0.99
	TAG 56:7(FA 20:3)	4.41E-06 ± 1.51E-06	9.18E-06 ± 5.93E-06	5.09E-06 ± 3.00E-06	<0.05	0.99
	TAG 56:7(FA 20:4)	2.02E-05 ± 7.83E-06	3.95E-05 ± 1.96E-05	1.52E-05 ± 1.12E-05	<0.01	0.99
	TAG 56:7(FA 22:5)	1.40E-05 ± 5.45E-06	2.76E-05 ± 1.22E-05	1.18E-05 ± 1.04E-05	<0.05	0.99
	TAG 56:7(FA 22:6)	2.33E-04 ± 1.18E-04	5.24E-04 ± 3.38E-04	1.53E-04 ± 1.10E-04	<0.01	0.99
	TAG 58:8(FA 18:0)	1.29E-04 ± 1.26E-04	7.57E-05 ± 6.31E-05	6.05E-05 ± 3.06E-05	0.17	0.99
	TAG 58:8(FA 20:4)	9.61E-04 ± 8.49E-04	7.30E-04 ± 3.62E-04	4.46E-04 ± 1.03E-04	0.11	0.99
WPC-A-EV: whey protein concentrate from acid whey enriched in extracellular vesicles; WPC-PL: whey protein concentrate enriched in phospholipids; SL: soy lecithin
1by ANOVA

## Sheet: C
Table S5C: Day 19 hippocampus total fatty acid analysis in whey protein concentrate from acid whey enriched in extracellular vesicles (WPC-A-EV), whey protein concentrate enriched in phospholipids (WPC-PL) and soy lecithin (SL) groups (mol% per all fatty acids)
Fatty acid	WPC-A-EV (n=7)	WPC-PL (n=7)	SL (n=6)	p-value1	FDR p-value
14:0	7.37E-03 ± 1.83E-04	7.33E-03 ± 5.00E-04	7.39E-03 ± 2.70E-04	0.758027	0.898402
14:1	2.43E-04 ± 2.97E-05	2.22E-04 ± 4.38E-05	2.19E-04 ± 2.07E-05	0.187877	0.773888
15:0	8.10E-04 ± 5.94E-05	7.96E-04 ± 5.50E-05	7.86E-04 ± 5.03E-05	0.757716	0.898402
15:1	2.50E-05 ± 2.70E-05	1.67E-05 ± 2.14E-05	8.17E-06 ± 5.66E-06	0.197622	0.773888
16:0	2.85E-01 ± 8.43E-03	2.82E-01 ± 1.22E-02	2.78E-01 ± 8.19E-03	0.533889	0.773888
16:1	2.24E-02 ± 5.31E-04	2.16E-02 ± 6.04E-04	2.16E-02 ± 1.07E-03	0.0314069	0.773888
16:2	5.23E-04 ± 5.36E-05	5.53E-04 ± 5.01E-05	5.54E-04 ± 8.09E-05	0.71873	0.898402
17:0	4.01E-03 ± 3.45E-04	4.09E-03 ± 4.43E-04	4.10E-03 ± 5.92E-04	0.934064	0.954803
17:1	1.19E-03 ± 1.22E-04	1.18E-03 ± 1.22E-04	1.15E-03 ± 2.18E-04	0.898053	0.954803
17:2	1.17E-05 ± 1.37E-05	1.40E-05 ± 9.50E-06	6.13E-06 ± 3.41E-06	0.404458	0.773888
18:0	2.32E-01 ± 5.99E-03	2.35E-01 ± 5.89E-03	2.36E-01 ± 3.02E-03	0.412591	0.773888
18:1	2.01E-01 ± 1.33E-02	2.04E-01 ± 1.60E-02	2.11E-01 ± 1.64E-02	0.554779	0.773888
18:2	1.23E-02 ± 6.79E-04	1.27E-02 ± 8.72E-04	1.40E-02 ± 1.45E-03	0.0517852	0.773888
18:3	7.01E-04 ± 3.93E-05	6.68E-04 ± 4.48E-05	6.86E-04 ± 7.28E-05	0.221225	0.773888
19:0	4.81E-05 ± 1.29E-05	5.72E-05 ± 1.62E-05	6.02E-05 ± 1.78E-05	0.454636	0.773888
19:1	1.47E-03 ± 2.54E-04	1.40E-03 ± 1.66E-04	1.36E-03 ± 3.75E-04	0.837811	0.952098
19:3	2.56E-05 ± 1.15E-05	2.40E-05 ± 1.34E-05	1.64E-05 ± 1.41E-05	0.260869	0.773888
20:0	2.31E-04 ± 8.47E-05	2.71E-04 ± 1.08E-04	3.32E-04 ± 1.17E-04	0.318328	0.773888
20:1	3.05E-03 ± 3.68E-04	3.15E-03 ± 3.45E-04	3.37E-03 ± 5.89E-04	0.536364	0.773888
20:2	2.37E-03 ± 1.47E-04	2.43E-03 ± 2.92E-04	2.58E-03 ± 3.87E-04	0.319556	0.773888
20:3	9.54E-03 ± 1.00E-03	9.71E-03 ± 1.07E-03	9.72E-03 ± 1.15E-03	0.954803	0.954803
20:4	1.11E-01 ± 7.83E-03	1.08E-01 ± 6.73E-03	1.05E-01 ± 9.00E-03	0.490683	0.773888
20:5	1.67E-04 ± 1.65E-05	1.59E-04 ± 2.07E-05	1.51E-04 ± 1.48E-05	0.265803	0.773888
21:2	6.37E-05 ± 3.21E-05	5.35E-05 ± 2.03E-05	4.88E-05 ± 2.66E-05	0.517707	0.773888
21:3	9.08E-05 ± 2.47E-05	8.60E-05 ± 3.04E-05	7.36E-05 ± 2.45E-05	0.435326	0.773888
22:0	2.98E-04 ± 1.07E-04	3.47E-04 ± 1.66E-04	4.32E-04 ± 1.42E-04	0.336658	0.773888
22:1	1.17E-03 ± 5.48E-04	1.27E-03 ± 6.17E-04	1.56E-03 ± 5.78E-04	0.580416	0.773888
22:2	7.13E-04 ± 1.47E-04	7.40E-04 ± 1.70E-04	8.32E-04 ± 1.97E-04	0.562388	0.773888
22:3	1.10E-03 ± 1.94E-04	1.20E-03 ± 2.43E-04	1.23E-03 ± 2.25E-04	0.571578	0.773888
22:4	2.61E-02 ± 1.53E-03	2.59E-02 ± 2.70E-03	2.54E-02 ± 2.46E-03	0.862838	0.952098
22:5	1.79E-02 ± 2.13E-03	1.87E-02 ± 1.28E-03	1.74E-02 ± 9.63E-04	0.173879	0.773888
22:6	5.73E-02 ± 5.49E-03	5.78E-02 ± 3.98E-03	5.48E-02 ± 3.65E-03	0.348187	0.773888
1by ANOVA
